# Supplementary material for: Insights into early continental crust formation from the most ancient heart of Scotland
Source: Nat Commun. 2026 Apr 21;17:5474. doi: 10.1038/s41467-026-72076-6 (PMC13284193; doi:10.1038/s41467-026-72076-6)
Supplement: Supplementary file 3 — Supplementary Data 1 [file 41467_2026_72076_MOESM3_ESM.xlsx]

## Sheet: D
Data 1. Complete list of samples investigated in this study.
Sample #	Region	Terrane	Locality	Classification	Mineralogy*	Latitude	Longitude
LG2022	Central	Gruinard	Gruinard Bay	hbl-TTG	pl, qz, hbl, opq, zrn	N57°51'05,05"	W5°24'57,67"
LG2023B	Central	Gruinard	Gruinard Bay	hbl-TTG	pl, qz, hbl, opq,, zrn	N57°50'51,97"	W5°24'19,31"
LG2023A, LG2023C, LG2023-1, LG2023-3	Central	Gruinard	Gruinard Bay	hornblendite	hbl, zrn	N57°50'51,97"	W5°24'19,31"
LGC2024-5	Central	Gruinard	Gruinard Bay	hornblendite	hbl, opq	N57°50'51,97"	W5°24'19,31"
LGC2024-4b-rim	Central	Gruinard	Gruinard Bay	hornblendite	hbl, qz, opq, zrn, ap	N57°50'51,97"	W5°24'19,31"
LGC2024-4a-core	Central	Gruinard	Gruinard Bay	hornblendite	hbl, opq, ap	N57°50'51,97"	W5°24'19,31"
LGC2024-2	Central	Gruinard	Gruinard Bay	hornblendite	hbl, zrn, ap	N57°50'51,97"	W5°24'19,31"
LGC2024-1b-rim	Central	Gruinard	Gruinard Bay	hornblendite	hbl, qz, opq, zrn, ap	N57°50'51,97"	W5°24'19,31"
LGC2024-1a-core Rpt	Central	Gruinard	Gruinard Bay	hornblendite	hbl, opq, ap	N57°50'51,97"	W5°24'19,31"
*Mineral abbreviations are after Whitney and Evans (2010) in the Mineralogy column, except for white mica (wm).
Whitney, D. L., & Evans, B. W. (2010). Abbreviations for names of rock‐forming minerals. American Mineralogist, 95(1), 185–187. https://
doi.org/10.2138/am.2010.3371
