# Supplementary material for: Insights into early continental crust formation from the most ancient heart of Scotland
Source: Nat Commun. 2026 Apr 21;17:5474. doi: 10.1038/s41467-026-72076-6 (PMC13284193; doi:10.1038/s41467-026-72076-6)
Supplement: Supplementary file 4 — Supplementary Data 2 [file 41467_2026_72076_MOESM4_ESM.xlsx]

## Sheet: Data 2
Data 2. Bulk-rock major (wt%) and trace element (ppm) compositions for the investigated samples.
Sample#	Region	Terrane	Locality	Classification	Latitude	Longitude	SiO2	Al2O3	Fe2O3(T)	CaO	FeO(t)	MgO	MnO	TiO2	P2O5	K2O	Na2O	SO3	LOI	Ag_LA	As_LA	Ba_LA	Be_LA	Bi_LA	Cd_LA	Ce_LA	Co_LA	Cr_LA	Cs_LA	Cu_LA	Dy_LA	Er_LA	Eu_LA	Ga_LA	Gd_LA	Ge_LA	Hf_LA	Ho_LA	In_LA	La_LA	Lu_LA	Mn_LA	Mo_LA	Nb_LA	Nd_LA	Ni_LA	Pb_LA	Pr_LA	Rb_LA
LG2022	CENTRAL	Gruinard	Gruinard Bay	hbl-TTG	N57°51'05,05"	W5°24'57,67"	63.23	17.72	4.64	5.21	4.17512	2.23	0.064	0.234	0.166	0.915	5.08	0.134		-0.1	0.4	532	0.8	-0.02	0.1	60.3	16	48	0.12	24	1.72	0.94	1.19	21.2	2.54	0.7	8.16	0.34	-0.05	33.9	0.12	486	0.2	1.98	24	44	6	6.82	9.85
LG2023B	CENTRAL	Gruinard	Gruinard Bay	hbl-TTG	N57°50'51,97"	W5°24'19,31"	65.15	16.79	3.14	3.38	2.8254	3.26	0.032	0.809	0.184	1.84	4.66	0.001		-0.1	0.2	882	1.4	-0.02	-0.1	47.5	16.8	214	0.2	6	1.02	0.53	0.92	17.7	1.82	0.45	6.79	0.16	-0.05	26.6	0.06	228	-0.2	4.78	19.3	168	4	5.31	56.5
LG2023A	CENTRAL	Gruinard	Gruinard Bay	hornblendite	N57°50'51,97"	W5°24'19,31"	52.29	4.22	11.35	11.28	10.2128	17.44	0.274	0.174	<0.01	0.06	0.69		2.59	< 0.5	< 5	758	< 1	< 0.1		1.01	53	5110	0.1	40	1.25	0.83	0.451	11	1.21	1.9	0.3	0.27	0.1	0.27	0.145		< 2	0.9	2.28	660	< 5	0.29	1
LGC2024-5	CENTRAL	Gruinard	Gruinard Bay	hornblendite	N57°50'51,97"	W5°24'19,31"	52.3	5	10.71	12	9.63697	17.22	0.25	0.11	0.002	0.1	0.74	-0.001	0.6	-0.1	-0.2	8	0.4	-0.02	-0.1	0.76	40.7	4360	-0.01	2	1.68	1.14	0.41	11.9	1.39	1.7	0.27	0.38	0.05	0.16	0.16	1990	-0.2	0.39	1.43	660	-1	0.2	0.15
LGC2024-4b-rim	CENTRAL	Gruinard	Gruinard Bay	hornblendite	N57°50'51,97"	W5°24'19,31"	53.21	4.45	11.46	10.65	10.3118	16.96	0.28	0.22	0.003	0.084	0.79	-0.001	0.58	-0.1	-0.2	14.5	0.4	-0.02	-0.1	1.34	47	5510	0.04	8	3.34	1.98	0.57	12.2	2.87	1.75	0.62	0.69	0.1	0.27	0.28	2320	0.6	0.85	2.7	696	-1	0.36	1.15
LGC2024-4a-core	CENTRAL	Gruinard	Gruinard Bay	hornblendite	N57°50'51,97"	W5°24'19,31"	52.94	1.35	17.23	6.04	15.5037	18.64	0.55	0.07	0.077	0.02	0.23	1.41	1.6	0.3	2	100	-0.2	-0.02	0.2	4.54	153	4550	0.02	392	0.97	0.59	0.2	5	0.98	1.4	-0.01	0.21	-0.05	2.77	0.09	4500	-0.2	0.74	2.91	2850	12	0.64	-0.05
LGC2024-2	CENTRAL	Gruinard	Gruinard Bay	hornblendite	N57°50'51,97"	W5°24'19,31"	52.7	3.6	14.08	8.91	12.6693	17.44	0.41	0.14	0.002	0.051	0.62	-0.001	0.64	-0.1	-0.2	4	0.2	-0.02	-0.1	5.62	53.6	5620	0.01	6	2.11	1.32	0.51	10.4	2.05	1.6	0.35	0.44	0.05	1.19	0.18	3390	-0.2	1.09	5.6	482	-1	1.15	0.25
LGC2024-1b-rim	CENTRAL	Gruinard	Gruinard Bay	hornblendite	N57°50'51,97"	W5°24'19,31"	52.74	4.22	11.72	10.95	10.5458	17.75	0.29	0.19	0.015	0.068	0.71	0.026	0.68	-0.1	0.2	40.5	0.6	-0.02	-0.1	1.68	53.1	4460	0.03	28	1.5	0.91	0.47	10.8	1.39	1.75	0.27	0.3	0.1	0.37	0.16	2340	-0.2	1.75	2.67	686	2	0.43	0.45
LGC2024-1a-core Rpt	CENTRAL	Gruinard	Gruinard Bay	hornblendite	N57°50'51,97"	W5°24'19,31"	49.24	4.61	14.49	9.35	13.0382	17.47	0.3	0.15	0.125	0.052	0.48	2.25	2.25	0.4	1.4	32	-0.2	0.02	-0.1	3.82	179	3430	0.03	396	0.99	0.63	0.38	12.1	0.93	1.8	0.23	0.19	0.05	1.4	0.1	2410	0.2	7.23	2.55	2590	22	0.43	0.5
[truncated: 23 more columns]
