# Supplementary material for: Insights into early continental crust formation from the most ancient heart of Scotland
Source: Nat Commun. 2026 Apr 21;17:5474. doi: 10.1038/s41467-026-72076-6 (PMC13284193; doi:10.1038/s41467-026-72076-6)
Supplement: Supplementary file 5 — Supplementary Data 3 [file 41467_2026_72076_MOESM5_ESM.xlsx]

## Sheet: SIMS Metadata
User's Name:	Silvia Volante	Silvia Volante	Silvia Volante
User's Institute:	University of Bochum	University of Bochum	University of Bochum
Mount Numbers:	1	1	1
SIMS Operator	Maria Rosa Scicchitano	Maria Rosa Scicchitano	Maria Rosa Scicchitano
Dates of Analysis (DD/MM/YYYY):	14-15/04/2022	15/08/2023	5-6/09/2023
Operation
Primary Conditions
Primary Ion Source (16O-, 32O-, 133Cs+):	133Cs+	133Cs+	133Cs+
Primary Ion Accelerating Voltage (kV):	10	10	10
Primary Current (nA):	2	2	2
Primary Mode (Gaussian/Köhler):	Gaussian	Gaussian	Gaussian
Primary Beam Diameter (µm):	10	10	10
Primary Beam Raster during Preburn (µm):	20	20	20
Duration of Preburn (seconds):	80	70	70
Primary Beam Raster During Analysis (µm):	10	15	15
Primary Beam Sampling (0% to 10%):	0	0	0
Secondary Conditions
Sample High Voltage (kV):	-10	-10	-10
Offset Voltage (Volts):	5	5	5
Oxygen Flooding (yes/no):
Use of LN2 Dewar (yes/no):
Electron Flooding (yes/no):
Beam Blanking During Peak Jump (yes/no):
Field of View (µm):	50	40	40
Field Apperture (µm):	5000	4000	4000
Contrast Aperture (µm):	400	400	400
Entrance Slit Width (µm)	111	90	90
Max. Area (µm)	81	81	81
Energy Window Width (eV):	40	40	40
Exit Slit Width Monocollection (µm):	500	162	162
Exit Slit Position Multicollection (1, 2, 3):	1 (500 µm)	1 (500 µm)	1 (500 µm)
Mass Resolution M/ΔM (10% Peak Height):	2500	4900 (16O1H)	4900 (16O1H)
NMR Control (yes/no):
Electronic Window (off, otherwise %):
Automatic Centerting Routines
DT-FA-x (yes/no):
DT-FA-y (yes/no):
DT-CA-x (yes/no):
DT-CA-y (yes/no):
Energy Scan (no/electronic/mechanical):	no	no	no
Mass Scan (no, otherwise which isotopes used):	no	no	no
Ion Detection (Multicollection)
L2'	16O	16O	16O
L2
L1
C
ETP
Mono FC1		16O 1H	16O 1H
H1		18O	18O
H2
H2'	18O
Peak Height Scan on EM Each Analysis (yes/no):
Integration Time per Cycle (seconds):	4	4	4
Number of Integrations:	20	20	20
Ion Detection (Monocollection)
Mass Station 1 (isotope, integration time in sec.):
Mass Station 2 (isotope, integration time in sec.):
Mass Station 3 (isotope, integration time in sec.):
etc.
Deadtime on Multiplier (ns):
Number of Cycles:
Data Acquisiton
Outlier Rejections (2s, 3s, none):	3s	3s	3s
Total Duration Time of Single Analysis (minutes):	4	4	4
Calibration
Primary Reference Materials:	91500 zircon	91500 zircon	91500 zircon
Quality Control Materials:	Temora-2 zircon	Temora-2 zircon	Temora-2 zircon
RMs in Mount (yes/no):
If Not, Then Which RM Mount Was Used?
For U-Pb Which Calibraton was Used?
For U-Pb Which Regression Was Used?
NB: A check indicates "yes"
Other Metadata (shown in Compile, Calibrate and d18O Zircon Tabs)
Variable	Unit	Description
Analysis	none	name of analysis
Session	none	number of analytical session
Mount	none	name of epoxy disc
Date	DD.MM.YYYY	date of analysis
Cycles	none	number of mass ratio cycles measured per single analysis
Clock time	hh:mm:ss	time of analysis
Time after start	h	time of analysis after start of the analytical session
Stage position X	µm	position of the analysis in X coordinate
Stage position Y	µm	position of the analysis in Y coordinate
Primary beam	nA	intensity of the primary ion beam with effect of e-gun superimposed
16O- L´2	cps	16O- count rate (detector L´2)
1SE	%	uncertainity on 16O- count rate
18O- H1 or H´2	cps	18O- count rate (detector H1 or H´2)
1SE	%	uncertainity on 18O- count rate
16O1H- FC1	cps	16O1H- count rate (detector FC1)
1SE	%	uncertainity on 16O1H- count rate
18O-/16O- H1/L´2 or H´2/L´2	none	measured isotope ratio
1SE	‰	uncertainity on measured isotope ratio calculated as 1 standard deviation (1s)/mean of 20 mass ratio cycles
16O1H-/16O- FC1/L´2	none	measured isotope ratio
1SE	%	uncertainity on measured isotope ratio calculated as 1 standard deviation (1s)/mean of 20 mass ratio cycles
16O1H-/16O- (background corr.)	none	measured ratio corrected for background by subtructing the average OH/O ratio measured in the reference material 91500
DTFA-X	bits	centring of secondary ions in field aperture in X coordinate
DTFA-Y	bits	centring of secondary ions in field aperture in Y coordinate
Entrance slit	bits	centring of secondary ions in entrance slit
Sample Chamber Pressure	mbar	vacuum in sample chamber
Secondary ion yields	cps/nA	ratio between major isotope count rate and primary ion beam intensity
Relative sec. ion yields	none	ratio between secondary ion yields in sample and average secondary ion yields in reference material
δ18O (measured )	‰	measured isotope ratio normalized to the zeropoint V-SMOW scale (Baertschi 1976)
δ18O (corrected)	‰	measured (or drift corr.) δ18O corrected for SIMS bias, which is calculated by repeated analyses in the reference material 91500, expressed relative to V-SMOW
Uncertainity	‰	uncertainity on single analysis calculated as 1 standard deviation (1s)/mean of 20 mass ratio cycles
Notes	none	information on data quality, SEM imaging and outliers
Zeropoint absolute V-SMOW	none	18O/16O isotope ratio of the zeropoint for the δ18O scale (Baertschi 1976)
True δ18OVSMOW value 91500	‰	accepted reference δ18O value of zircon reference material 91500 (Wiedenbeck et al. 2004)
True δ18OVSMOW value Temora-2	‰	accepted reference δ18O value of zircon reference material Temora-2 (Valley 2003)
SIMS bias	‰	instrumental mass fractionation calculated by repeated measurements in 91500
Average sec. ion yields 91500	cps/nA	average of secondary ion yields calculated from multiple analyses in 91500
Average OH/O 91500	none	average of OH/O calculated from multiple analyses in 91500
mean	‰	average of n analyses in the reference materials
repeatability (1s)	‰	repeatability of the analyses expressed as 1 standard deviation (1s) of n measurements in reference materials
n	none	number of measurements
Accuracy SIMS Bias	‰	accuracy of SIMS bias correction based on data in quality control reference material Temora-2

## Sheet: Compile
All raw data are shown here in chronological order as they were acquired. Note: this is a limited part of a larger dataset that will be published in a companion manuscript (Torres Garcia et al. in prep.)
Analysis	Session	Mount	Date	Cycles	Clock	Time after	Stage Position	Stage Position	Primary beam	16O− (cps)	1SE	16O1H− (cps)	1SE	18O− (cps)	1SE	18O−/16O−	1SE	16O1H−/16O−	1SE	DT-FA-X	DT-FA-Y	Entrance	Sample Chamber	Secondary ion	Notes
					time	start (h)	X (µm)	Y (µm)	nA	L'2	(%)	FC1	(%)	H'2 or H1	(%)	H'2 or H1/L'2	(‰)	FC1/L´2	(‰)	(bits)	(bits)	slit (bits)	Pressure (mbar)	yields (cps/nA)
S-074_91500@1	1	S-074	2022-04-14	20	2022-04-14 16:20:00	1.51667	-2770	202	2.3878	2261263000	0.0793284	n.m.	n.m.	4574154	0.0773102	0.00202283	0.0764682	n.m.	n.m.	8	-4	12	6e-09	9.47008e+08
S-074_91500@2	1	S-074	2022-04-14	20	2022-04-14 16:24:00	1.58333	-2820	202	2.41299	2257053000	0.0433375	n.m.	n.m.	4565919	0.0428246	0.00202296	0.0619163	n.m.	n.m.	7	-5	13	6e-09	9.35378e+08
S-074_91500@3	1	S-074	2022-04-14	20	2022-04-14 17:04:00	2.25	-2870	202	2.45687	2289778000	0.0825401	n.m.	n.m.	4631963	0.0834028	0.00202289	0.0616893	n.m.	n.m.	7	-5	12	6e-09	9.31988e+08
S-074_Tem-2@1	1	S-074	2022-04-14	20	2022-04-14 17:08:00	2.31667	2417	628	2.46704	2288746000	0.0308775	n.m.	n.m.	4621974	0.0286976	0.00201943	0.0768845	n.m.	n.m.	29	-9	13	6e-09	9.27728e+08
S-074_91500@4	1	S-074	2022-04-14	20	2022-04-14 17:48:00	2.98333	-2920	202	2.45265	2279179000	0.0232523	n.m.	n.m.	4610944	0.0225415	0.00202307	0.0807801	n.m.	n.m.	6	-4	13	6.1e-09	9.29272e+08
S-074_Tem-2@2	1	S-074	2022-04-14	20	2022-04-14 17:52:00	3.05	2367	678	2.44522	2230125000	0.053203	n.m.	n.m.	4501825	0.0513622	0.00201864	0.0904169	n.m.	n.m.	28	-9	11	6.1e-09	9.12035e+08
S-074_91500@5	1	S-074	2022-04-14	20	2022-04-14 18:31:00	3.7	-2970	202	2.47017	2291597000	0.0721973	n.m.	n.m.	4636149	0.0706093	0.00202311	0.0630342	n.m.	n.m.	6	-4	13	6.1e-09	9.27707e+08
S-074_Tem-2@3	1	S-074	2022-04-14	20	2022-04-14 18:35:00	3.76667	2317	666	2.47346	2282585000	0.0612842	n.m.	n.m.	4608333	0.0617724	0.00201891	0.0742269	n.m.	n.m.	29	-10	13	6e-09	9.22831e+08
S-074_91500@6	1	S-074	2022-04-14	20	2022-04-14 19:15:00	4.43333	-3020	202	2.45492	2287791000	0.0664325	n.m.	n.m.	4628593	0.0635171	0.00202317	0.070135	n.m.	n.m.	5	-4	13	6e-09	9.31922e+08
S-074_Tem-2@4	1	S-074	2022-04-14	20	2022-04-14 19:19:00	4.5	2367	616	2.46376	2254847000	0.0351292	n.m.	n.m.	4552546	0.0357299	0.00201889	0.0581319	n.m.	n.m.	27	-8	13	6e-09	9.15206e+08
S-074_91500@7	1	S-074	2022-04-14	20	2022-04-14 19:59:00	5.16667	-3070	202	2.14747	2020496000	0.0528345	n.m.	n.m.	4088009	0.056378	0.00202327	0.088788	n.m.	n.m.	5	-4	12	6e-09	9.40873e+08
S-074_Tem-2@5	1	S-074	2022-04-14	20	2022-04-14 20:02:00	5.21667	2317	616	2.13722	2024449000	0.0784205	n.m.	n.m.	4087610	0.079073	0.00201912	0.0630115	n.m.	n.m.	28	-9	14	6.1e-09	9.47234e+08
S-074_91500@7b	1	S-074	2022-04-14	20	2022-04-14 23:32:00	8.71667	-2735	431	2.27859	2131009000	0.01327	n.m.	n.m.	4311500	0.0169325	0.00202322	0.0887388	n.m.	n.m.	6	-6	10	6e-09	9.35233e+08
S-074_91500@8	1	S-074	2022-04-15	20	2022-04-15 00:08:00	9.31667	-3120	202	2.23704	2101964000	0.0383333	n.m.	n.m.	4253037	0.0422231	0.00202336	0.118735	n.m.	n.m.	5	-4	8	6e-09	9.39617e+08
S-074_Tem-2@6	1	S-074	2022-04-15	20	2022-04-15 00:12:00	9.38333	1863	691	2.23626	2073235000	0.0406753	n.m.	n.m.	4186072	0.0397545	0.0020191	0.0835093	n.m.	n.m.	25	-9	12	6e-09	9.27099e+08
S-074_LG2023@1	1	S-074	2022-04-15	20	2022-04-15 00:37:00	9.8	3928	-1449	2.27788	2148501000	0.056514	n.m.	n.m.	4327668	0.0592437	0.00201427	0.0776055	n.m.	n.m.	40	-11	10	6e-09	9.43202e+08
S-074_LG2023@02	1	S-074	2022-04-15	20	2022-04-15 00:40:00	9.85	3887	-1868	2.28609	2277027000	0.0727074	n.m.	n.m.	4583673	0.0745675	0.00201301	0.0658984	n.m.	n.m.	40	-11	7	6e-09	9.96033e+08
S-074_LG2023@03	1	S-074	2022-04-15	20	2022-04-15 00:44:00	9.91667	3451	-1225	2.28868	2220419000	0.0361507	n.m.	n.m.	4464357	0.0397771	0.00201059	0.0857537	n.m.	n.m.	36	-11	8	6e-09	9.70176e+08
S-074_LG2023@04	1	S-074	2022-04-15	20	2022-04-15 00:48:00	9.98333	3182	-1174	2.28031	2149698000	0.0785093	n.m.	n.m.	4335782	0.0796106	0.00201693	0.0734942	n.m.	n.m.	36	-11	8	6e-09	9.42723e+08
S-074_91500@9	1	S-074	2022-04-15	20	2022-04-15 00:51:00	10.0333	-2770	152	2.26403	2126363000	0.0580367	n.m.	n.m.	4302264	0.0600004	0.0020233	0.0934909	n.m.	n.m.	7	-4	11	6e-09	9.39192e+08
S-074_Tem-2@7	1	S-074	2022-04-15	20	2022-04-15 00:55:00	10.1	1863	641	2.25668	2096002000	0.0853432	n.m.	n.m.	4232122	0.0852646	0.00201914	0.0552258	n.m.	n.m.	24	-9	11	6e-09	9.28799e+08
S-074_LG2023@05	1	S-074	2022-04-15	20	2022-04-15 00:58:00	10.15	3629	-2066	2.26411	2154890000	0.0744771	n.m.	n.m.	4342169	0.0769144	0.00201492	0.055389	n.m.	n.m.	40	-10	9	6e-09	9.51759e+08
S-074_LG2023@06	1	S-074	2022-04-15	20	2022-04-15 01:02:00	10.2167	2750	-1408	2.28093	2145125000	0.107777	n.m.	n.m.	4321806	0.105099	0.00201471	0.0838324	n.m.	n.m.	34	-10	11	6e-09	9.4046e+08
S-074_LG2023@07	1	S-074	2022-04-15	20	2022-04-15 01:06:00	10.2833	1788	-1676	2.285	2168995000	0.0763139	n.m.	n.m.	4369532	0.0739851	0.00201454	0.070109	n.m.	n.m.	32	-9	10	5.9e-09	9.49232e+08
S-074_LG2023@08	1	S-074	2022-04-15	20	2022-04-15 01:09:00	10.3333	910	-2440	2.29407	2149805000	0.109137	n.m.	n.m.	4332594	0.107878	0.00201534	0.0713843	n.m.	n.m.	31	-9	12	6e-09	9.37112e+08
S-074_LG2023@09	1	S-074	2022-04-15	20	2022-04-15 01:13:00	10.4	803	-2271	2.30057	2143332000	0.0900916	n.m.	n.m.	4317961	0.0889406	0.0020146	0.0719017	n.m.	n.m.	29	-8	11	6e-09	9.31653e+08
S-074_LG2023@10	1	S-074	2022-04-15	20	2022-04-15 01:16:00	10.45	655	-1949	2.31042	2151535000	0.0373868	n.m.	n.m.	4335253	0.0375031	0.002015	0.108615	n.m.	n.m.	28	-9	9	6e-09	9.31229e+08
S-074_LG2023@11	1	S-074	2022-04-15	20	2022-04-15 01:20:00	10.5167	277	-1731	2.30432	2140909000	0.144587	n.m.	n.m.	4314659	0.14557	0.00201534	0.0754252	n.m.	n.m.	26	-8	7	6e-09	9.29084e+08
S-074_LG2023@12	1	S-074	2022-04-15	20	2022-04-15 01:23:00	10.5667	36	-1675	2.26419	2108613000	0.0933851	n.m.	n.m.	4248154	0.0969464	0.00201467	0.0767804	n.m.	n.m.	25	-8	9	6e-09	9.31288e+08
S-074_LG2023@13	1	S-074	2022-04-15	20	2022-04-15 01:27:00	10.6333	80	-1530	2.22625	2104638000	0.119837	n.m.	n.m.	4241248	0.117983	0.00201519	0.0904927	n.m.	n.m.	24	-8	8	6e-09	9.45374e+08
S-074_LG2023@14	1	S-074	2022-04-15	20	2022-04-15 01:31:00	10.7	-273	-2468	2.20896	2055802000	0.0397721	n.m.	n.m.	4142691	0.0423917	0.00201512	0.0957792	n.m.	n.m.	24	-7	9	6.1e-09	9.30666e+08
S-074_91500@10	1	S-074	2022-04-15	20	2022-04-15 01:34:00	10.75	-2820	152	2.17931	2055966000	0.0823881	n.m.	n.m.	4159710	0.0815719	0.00202324	0.0694446	n.m.	n.m.	5	-4	13	6.1e-09	9.43403e+08
S-074_Tem-2@8	1	S-074	2022-04-15	20	2022-04-15 01:38:00	10.8167	1886	551	2.18995	2052328000	0.0466327	n.m.	n.m.	4143909	0.0482071	0.00201913	0.109121	n.m.	n.m.	25	-9	11	6e-09	9.37158e+08
S-074_LG2023@15	1	S-074	2022-04-15	20	2022-04-15 01:41:00	10.8667	-636	-1645	2.19284	2084765000	0.144366	n.m.	n.m.	4200625	0.142876	0.00201492	0.0952527	n.m.	n.m.	22	-8	9	6.1e-09	9.50713e+08
S-074_LG2023@16	1	S-074	2022-04-15	20	2022-04-15 01:45:00	10.9333	-924	-1665	2.19957	2169016000	0.105547	n.m.	n.m.	4364606	0.105033	0.00201225	0.076129	n.m.	n.m.	21	-7	8	6e-09	9.86109e+08
S-074_LG2023@17	1	S-074	2022-04-15	20	2022-04-15 01:48:00	10.9833	-1209	-1898	2.20372	2072872000	0.0704098	n.m.	n.m.	4176903	0.0701946	0.00201503	0.058987	n.m.	n.m.	20	-6	10	6e-09	9.40625e+08
S-074_LG2023@18	1	S-074	2022-04-15	20	2022-04-15 01:52:00	11.05	-1811	-2006	2.22758	2117290000	0.101095	n.m.	n.m.	4263204	0.100266	0.00201352	0.0711776	n.m.	n.m.	17	-6	9	6e-09	9.5049e+08
S-074_LG2023@19	1	S-074	2022-04-15	20	2022-04-15 01:56:00	11.1167	-2057	-1987	2.24925	2138101000	0.0638514	n.m.	n.m.	4309357	0.0633796	0.00201551	0.0895708	n.m.	n.m.	15	-5	11	6e-09	9.50585e+08
S-074_LG2023@20	1	S-074	2022-04-15	20	2022-04-15 01:59:00	11.1667	-2159	-2281	2.27139	2138526000	0.0526862	n.m.	n.m.	4308775	0.0511798	0.00201483	0.0850296	n.m.	n.m.	16	-4	10	6e-09	9.41507e+08
S-074_LG2023@21	1	S-074	2022-04-15	20	2022-04-15 02:03:00	11.2333	-1683	-2516	2.2796	2156534000	0.0838505	n.m.	n.m.	4342535	0.0815914	0.00201366	0.0784008	n.m.	n.m.	18	-5	3	5.9e-09	9.46013e+08
S-074_LG2023@22	1	S-074	2022-04-15	20	2022-04-15 02:06:00	11.2833	-2502	-2499	2.31668	2185590000	0.0461196	n.m.	n.m.	4404334	0.0459701	0.00201517	0.0941849	n.m.	n.m.	13	-3	12	6e-09	9.43413e+08
S-074_LG2023@23	1	S-074	2022-04-15	20	2022-04-15 02:10:00	11.35	-2662	-2140	2.3382	2214781000	0.0383856	n.m.	n.m.	4465439	0.038619	0.0020162	0.0709815	n.m.	n.m.	13	-4	10	6e-09	9.47217e+08
S-074_LG2023@24	1	S-074	2022-04-15	20	2022-04-15 02:13:00	11.4	-2937	-2107	2.36128	2208661000	0.107414	n.m.	n.m.	4452506	0.1079	0.00201593	0.0538105	n.m.	n.m.	11	-3	9	6e-09	9.35368e+08
S-074_91500@11	1	S-074	2022-04-15	20	2022-04-15 02:17:00	11.4667	-2870	152	2.36237	2138141000	0.0368784	n.m.	n.m.	4327697	0.0489394	0.00202332	0.101297	n.m.	n.m.	6	-4	12	6e-09	9.05083e+08
S-074_Tem-2@9	1	S-074	2022-04-15	20	2022-04-15 02:21:00	11.5333	1901	501	2.27491	2136204000	0.105584	n.m.	n.m.	4312743	0.106306	0.00201888	0.0722822	n.m.	n.m.	25	-9	10	6e-09	9.39029e+08
S-074_LG2023@25	1	S-074	2022-04-15	20	2022-04-15 02:24:00	11.5833	-2748	-2420	2.26622	2121810000	0.0596549	n.m.	n.m.	4277109	0.0587153	0.00201578	0.0693793	n.m.	n.m.	12	-2	10	6e-09	9.36275e+08
S-074_LG2023@26	1	S-074	2022-04-15	20	2022-04-15 02:28:00	11.65	-2876	-2608	2.26263	2122133000	0.0276766	n.m.	n.m.	4274890	0.0244044	0.00201443	0.0616609	n.m.	n.m.	12	-2	10	6e-09	9.37908e+08
S-074_LG2023@27	1	S-074	2022-04-15	20	2022-04-15 02:31:00	11.7	-3130	-2438	2.25496	2117390000	0.0883066	n.m.	n.m.	4267771	0.0875135	0.00201558	0.077043	n.m.	n.m.	10	-1	9	6e-09	9.38993e+08
S-074_LG2023@28	1	S-074	2022-04-15	20	2022-04-15 02:35:00	11.7667	-3490	-2488	2.2451	2147234000	0.0805527	n.m.	n.m.	4315152	0.0812771	0.00200963	0.08614	n.m.	n.m.	7	0	4	6e-09	9.56408e+08
S-074_LG2023@29	1	S-074	2022-04-15	20	2022-04-15 02:38:00	11.8167	-3882	-2573	2.24541	2115036000	0.0785544	n.m.	n.m.	4264020	0.0800077	0.00201605	0.0995624	n.m.	n.m.	5	1	8	6e-09	9.41935e+08
S-074_LG2023@30	1	S-074	2022-04-15	20	2022-04-15 02:42:00	11.8833	-3947	-2339	2.24072	2042574000	0.0284071	n.m.	n.m.	4115274	0.0276097	0.00201475	0.098028	n.m.	n.m.	3	0	17	6e-09	9.1157e+08
S-074_LG2023@31	1	S-074	2022-04-15	20	2022-04-15 02:46:00	11.95	-4352	-2183	2.23274	2113671000	0.127812	n.m.	n.m.	4259714	0.124507	0.00201532	0.0871229	n.m.	n.m.	0	2	11	6e-09	9.46671e+08
S-074_LG2023@32	1	S-074	2022-04-15	20	2022-04-15 02:49:00	12	-4595	-2767	2.22296	2086742000	0.0553624	n.m.	n.m.	4201281	0.0541062	0.00201332	0.067952	n.m.	n.m.	-2	6	11	6e-09	9.38721e+08
S-074_91500@12	1	S-074	2022-04-15	20	2022-04-15 03:00:00	12.1833	-2920	152	2.22664	2094621000	0.0704037	n.m.	n.m.	4237981	0.0670723	0.00202327	0.0981258	n.m.	n.m.	5	-4	12	6e-09	9.4071e+08
S-074_Tem-2@10	1	S-074	2022-04-15	20	2022-04-15 03:04:00	12.25	2367	566	2.23931	2091186000	0.121106	n.m.	n.m.	4222263	0.122304	0.00201907	0.0772641	n.m.	n.m.	27	-8	13	6e-09	9.33852e+08
S-074_91500@13	1	S-074	2022-04-15	20	2022-04-15 03:43:00	12.9	-2970	152	2.25355	2109931000	0.0538116	n.m.	n.m.	4269153	0.053838	0.00202336	0.106756	n.m.	n.m.	5	-4	11	6e-09	9.36269e+08
S-074_Tem-2@11	1	S-074	2022-04-15	20	2022-04-15 03:47:00	12.9667	2317	566	2.25903	2107837000	0.0468742	n.m.	n.m.	4256328	0.0464907	0.00201929	0.0869739	n.m.	n.m.	29	-9	13	6e-09	9.33073e+08
S-074_91500@14	1	S-074	2022-04-15	20	2022-04-15 04:22:00	13.55	-3020	152	2.28883	2134591000	0.0546842	n.m.	n.m.	4318572	0.0548907	0.00202314	0.0918591	n.m.	n.m.	5	-4	12	6e-09	9.32611e+08
S-074_Tem-2@12	1	S-074	2022-04-15	20	2022-04-15 04:26:00	13.6167	2267	566	2.27944	2134809000	0.0533758	n.m.	n.m.	4311275	0.0525053	0.00201951	0.100206	n.m.	n.m.	28	-9	10	6e-09	9.36548e+08
S-074_91500@15	1	S-074	2022-04-15	20	2022-04-15 05:05:00	14.2667	-3070	152	2.27702	2122778000	0.0642488	n.m.	n.m.	4295429	0.063752	0.00202349	0.0692673	n.m.	n.m.	5	-4	13	6e-09	9.32261e+08
S-074_Tem-2@13	1	S-074	2022-04-15	20	2022-04-15 05:09:00	14.3333	2267	516	2.27569	2133318000	0.0791529	n.m.	n.m.	4307341	0.0787047	0.00201908	0.0715701	n.m.	n.m.	27	-9	9	6e-09	9.37438e+08
S-216_91500@1	2	S-216	2023-08-15	20	2023-08-15 11:10:00	0	968	278	1.97458	1520746000	0.0397448	3357216	0.285384	3076330	0.0370557	0.00202291	0.0986053	0.00220766	3.19837	6	15	-17	3e-08	7.70163e+08
S-216_91500@2	2	S-216	2023-08-15	20	2023-08-15 11:14:00	0.0666667	918	278	1.91348	1480071000	0.0189604	3310591	0.282145	2993576	0.0235857	0.00202259	0.107038	0.0022368	2.97989	9	14	-19	3e-08	7.73497e+08
S-216_91500@3	2	S-216	2023-08-15	20	2023-08-15 11:18:00	0.133333	868	278	1.86286	1437124000	0.0151507	3201656	0.299902	2908679	0.0194493	0.00202396	0.103087	0.00222784	3.1213	12	15	-21	2.9e-08	7.7146e+08
S-216_91500@4	2	S-216	2023-08-15	20	2023-08-15 11:22:00	0.2	818	278	1.82054	1411383000	0.0156094	3182796	0.257602	2855566	0.0176138	0.00202324	0.104311	0.0022551	2.62872	13	14	-23	2.9e-08	7.75255e+08
S-216_91500@5	2	S-216	2023-08-15	20	2023-08-15 11:26:00	0.266667	768	278	1.7869	1385150000	0.0146311	3146870	0.29807	2802998	0.0174758	0.0020236	0.116685	0.00227185	2.89266	14	15	-24	3e-08	7.75169e+08
S-216_Tem-2@1	2	S-216	2023-08-15	20	2023-08-15 11:32:00	0.366667	-153	-3274	1.74958	1364216000	0.0269077	3243374	0.323869	2754567	0.0330408	0.00201916	0.150847	0.00237743	3.00426	15	27	-17	2.9e-08	7.79737e+08
S-216_Tem-2@2	2	S-216	2023-08-15	20	2023-08-15 11:37:00	0.45	-127	-3017	1.73308	1353804000	0.0415579	3129114	0.350693	2733922	0.0444721	0.00201944	0.109485	0.0023113	3.12217	12	30	-13	2.9e-08	7.81156e+08
S-216_Tem-2@3	2	S-216	2023-08-15	20	2023-08-15 11:41:00	0.516667	-158	-2812	1.72244	1345995000	0.055079	3248938	0.313663	2712286	0.0614502	0.00201508	0.132239	0.00241372	2.60512	1	40	-9	2.9e-08	7.81448e+08
S-216_Zrn9@1	2	S-216	2023-08-15	20	2023-08-15 11:52:00	0.7	3784	6070	1.75764	1367035000	0.0668847	2970820	0.320252	2757296	0.0647304	0.00201699	0.116417	0.00217312	2.54101	5	5	-2	2.9e-08	7.77766e+08
S-216_Zrn9@2	2	S-216	2023-08-15	20	2023-08-15 11:56:00	0.766667	3775	6111	1.77563	1385987000	0.0597268	2923747	0.258946	2793866	0.0593819	0.0020158	0.143585	0.00210946	2.00298	5	3	-2	2.9e-08	7.80559e+08
S-216_Zrn9@3	2	S-216	2023-08-15	20	2023-08-15 12:01:00	0.85	3725	6090	1.79425	1397852000	0.0540166	2989597	0.232171	2816375	0.0531333	0.00201479	0.0901594	0.00213867	1.80539	5	5	-22	2.9e-08	7.79071e+08
S-216_Zrn1@1	2	S-216	2023-08-15	20	2023-08-15 12:13:00	1.05	4316	-1749	1.82375	1292189000	0.415893	11652770	0.427441	2606818	0.417575	0.00201736	0.118256	0.00901777	0.173628	21	23	-28	2.8e-08	7.08535e+08
S-216_Zrn1@2	2	S-216	2023-08-15	20	2023-08-15 12:18:00	1.13333	4327	-1712	1.82547	1066464000	0.272844	7154579	0.353516	2168320	0.265645	0.00203319	0.165095	0.00670842	0.868869	39	-1	-40	2.9e-08	5.84214e+08
S-216_Zrn2@1	2	S-216	2023-08-15	20	2023-08-15 12:27:00	1.28333	4926	-4574	1.80294	1423022000	0.0254889	4655995	0.241921	2866270	0.0277539	0.00201421	0.0962623	0.00327188	2.25598	-28	37	-21	2.8e-08	7.89279e+08
S-216_Zrn3@1	2	S-216	2023-08-15	20	2023-08-15 12:40:00	1.5	2434	-5364	1.75381	1439017000	0.0760816	11749580	0.159992	2907594	0.0744023	0.00202054	0.130235	0.00816491	0.853141	-3	15	-22	2.8e-08	8.2051e+08
S-216_91500@6	2	S-216	2023-08-15	20	2023-08-15 12:47:00	1.61667	973	183	1.72385	1352430000	0.0410738	2933385	0.310843	2736003	0.0415963	0.00202303	0.088303	0.00216893	2.71949	10	14	-17	2.8e-08	7.84542e+08
S-216_91500@7	2	S-216	2023-08-15	20	2023-08-15 12:52:00	1.7	923	183	1.71939	1355305000	0.0401584	2964069	0.306984	2743397	0.0423709	0.00202419	0.138602	0.00218697	2.68264	11	14	-18	2.8e-08	7.88249e+08
S-216_91500@8	2	S-216	2023-08-15	20	2023-08-15 12:56:00	1.76667	873	183	1.71767	1354528000	0.0575121	2930243	0.318722	2740518	0.0577708	0.00202323	0.0861153	0.00216323	2.63664	11	14	-19	2.8e-08	7.88586e+08
S-216_91500@9	2	S-216	2023-08-15	20	2023-08-15 13:00:00	1.83333	823	183	1.72432	1365086000	0.050097	2983587	0.298345	2762213	0.0498417	0.00202347	0.102905	0.00218559	2.51	12	14	-21	2.8e-08	7.91669e+08
S-216_91500@10	2	S-216	2023-08-15	20	2023-08-15 13:04:00	1.9	773	183	1.73456	1365205000	0.0540062	2910803	0.306154	2761681	0.0547543	0.00202291	0.09401	0.00213208	2.53358	11	14	-22	2.8e-08	7.87059e+08
S-216_Tem-2@4	2	S-216	2023-08-15	20	2023-08-15 13:10:00	2	1504	-1304	1.74708	1373317000	0.0533301	3018036	0.335863	2775311	0.0573911	0.00202109	0.0736844	0.00219756	2.85545	12	15	-22	2.8e-08	7.86064e+08
S-216_Tem-2@5	2	S-216	2023-08-15	20	2023-08-15 13:14:00	2.06667	1981	-1111	1.74825	1361460000	0.0428963	2904444	0.329576	2751066	0.0451104	0.00202067	0.103135	0.00213328	2.87552	5	19	-21	2.8e-08	7.78754e+08
S-216_Tem-2@6	2	S-216	2023-08-15	20	2023-08-15 13:21:00	2.18333	1278	-1759	1.75748	1364849000	0.0454596	3058871	0.327392	2756051	0.0504862	0.00201931	0.134482	0.00224113	2.83491	14	18	-18	2.8e-08	7.76592e+08
S-216_Tem-2@7	2	S-216	2023-08-15	20	2023-08-15 13:26:00	2.26667	657	-1889	1.72392	1374756000	0.0415782	3372671	0.342612	2777469	0.0401633	0.00202034	0.115781	0.00245324	3.06395	27	11	-25	2.8e-08	7.97457e+08
S-216_Tem-2@8	2	S-216	2023-08-15	20	2023-08-15 13:31:00	2.35	1154	-3145	1.75545	1354065000	0.0542684	3035768	0.334729	2735431	0.0574645	0.00202016	0.126338	0.0022419	2.82266	12	40	-21	2.8e-08	7.71349e+08
S-216_Tem-2@9	2	S-216	2023-08-15	20	2023-08-15 13:36:00	2.43333	-154	-3057	1.75021	1377049000	0.0465919	3048938	0.320686	2781725	0.0492281	0.00202006	0.0942568	0.00221406	2.75631	10	29	-16	2.8e-08	7.86791e+08
S-216_Tem-2@10	2	S-216	2023-08-15	20	2023-08-15 13:40:00	2.5	-197	-3275	1.75154	1360784000	0.0454798	3037972	0.290603	2748850	0.0451706	0.00202005	0.0978404	0.00223247	2.47452	14	27	-23	2.8e-08	7.76907e+08
S-216_91500@11	2	S-216	2023-08-15	20	2023-08-15 13:46:00	2.6	926	80	1.7553	1388715000	0.0448578	2948492	0.310941	2811214	0.045072	0.00202433	0.0833565	0.00212313	2.67775	8	14	-18	2.8e-08	7.91158e+08
S-216_91500@12	2	S-216	2023-08-15	20	2023-08-15 13:50:00	2.66667	876	80	1.75772	1373249000	0.0686571	2807952	0.36955	2778373	0.0688482	0.00202321	0.120525	0.00204467	3.02988	8	13	-18	2.8e-08	7.81267e+08
S-216_91500@13	2	S-216	2023-08-15	20	2023-08-15 13:54:00	2.73333	826	80	1.75475	1381144000	0.0641325	2864974	0.349348	2794590	0.0654073	0.00202339	0.093007	0.00207428	2.86922	11	13	-21	2.8e-08	7.8709e+08
S-216_91500@14	2	S-216	2023-08-15	20	2023-08-15 13:58:00	2.8	776	80	1.75647	1380777000	0.0473765	2837998	0.32136	2794757	0.0472958	0.00202405	0.133584	0.00205531	2.76772	12	12	-22	2.8e-08	7.8611e+08
S-216_91500@15	2	S-216	2023-08-15	20	2023-08-15 14:02:00	2.86667	726	80	1.75498	1388486000	0.0546044	2906344	0.320896	2808804	0.0542512	0.00202293	0.140526	0.00209312	2.70212	13	9	-22	2.8e-08	7.91168e+08
S-217-91500@1	3	S-217	2023-09-05	20	2023-09-05 15:17:00	0	398	1401	2.07221	1471849000	0.00721293	1258340	0.0641935	2977418	0.0144429	0.00202291	0.113561	0.000854939	0.678735	7	8	31	1.8e-08	7.1028e+08
S-217-91500@2	3	S-217	2023-09-05	20	2023-09-05 15:21:00	0.0666667	-1947	1537	2.07487	1582709000	0.0112581	1305424	0.0597865	3201367	0.0170556	0.00202271	0.13378	0.000824804	0.647538	6	9	2	1.8e-08	7.62799e+08
S-217-Tem-2@1	3	S-217	2023-09-05	20	2023-09-05 15:26:00	0.15	-80	-739	2.08614	1588855000	0.00860232	1461251	0.0928846	3207531	0.0135892	0.00201877	0.0959352	0.000919688	0.943477	18	0	15	1.7e-08	7.61626e+08
S-217-Tem-2@2	3	S-217	2023-09-05	20	2023-09-05 15:30:00	0.216667	-630	-687	2.09114	1643430000	0.0126979	1543852	0.116228	3316228	0.019241	0.00201787	0.0938853	0.000939408	1.12057	5	9	1	1.7e-08	7.85901e+08
S-217-A@1	3	S-217	2023-09-05	20	2023-09-05 15:34:00	0.283333	288	3598	2.10992	1611717000	0.0116025	4962827	0.0343588	3244059	0.0117686	0.0020128	0.0826548	0.00307922	0.356889	4	5	11	1.7e-08	7.63877e+08
S-217-B@1	3	S-217	2023-09-05	20	2023-09-05 15:38:00	0.35	-3598	3960	2.11477	1656808000	0.0183598	6458066	0.091429	3328902	0.0195605	0.00200923	0.13826	0.00389791	1.04247	10	5	-1	1.7e-08	7.83447e+08
S-217-B@2	3	S-217	2023-09-05	20	2023-09-05 15:42:00	0.416667	-3577	3991	2.11844	1654975000	0.0105988	1281955	0.163023	3330637	0.0160389	0.0020125	0.0934488	0.000774607	1.62126	9	3	2	1.7e-08	7.81222e+08
S-217-91500@3	3	S-217	2023-09-05	20	2023-09-05 15:46:00	0.483333	-1947	1487	2.1107	1627232000	0.0392417	1269415	0.114537	3289618	0.0424693	0.0020216	0.0854867	0.000780109	1.18881	5	5	7	1.7e-08	7.70944e+08
S-217-Tem-2@3	3	S-217	2023-09-05	20	2023-09-05 15:50:00	0.55	-801	-658	2.09325	1543492000	0.0329783	1591214	0.129059	3115749	0.0350947	0.00201864	0.0820268	0.00103093	1.55524	10	7	20	1.7e-08	7.37365e+08
S-217-B@3	3	S-217	2023-09-05	20	2023-09-05 15:54:00	0.616667	-3652	3998	2.06243	1615760000	0.0490076	1308407	0.105155	3251882	0.0553015	0.0020126	0.119345	0.000809776	0.780896	11	6	-9	1.7e-08	7.83425e+08
S-217-7@1	3	S-217	2023-09-05	20	2023-09-05 15:59:00	0.7	-3181	-4619	2.04827	1580949000	0.0177245	1289866	0.113895	3183563	0.0239029	0.0020137	0.132288	0.000815881	1.11543	23	-12	-5	1.7e-08	7.71846e+08
S-217-7@2	3	S-217	2023-09-05	20	2023-09-05 16:03:00	0.766667	-3182	-4581	2.03544	1577365000	0.0115185	1341149	0.121254	3176773	0.0147319	0.00201397	0.088689	0.000850248	1.27806	23	-12	-3	1.7e-08	7.7495e+08
S-217-91500@4	3	S-217	2023-09-05	20	2023-09-05 16:07:00	0.833333	-1922	1437	2.04115	1547762000	0.0145668	1220449	0.121577	3130009	0.0172431	0.00202228	0.0976324	0.000788525	1.17684	8	3	19	1.7e-08	7.58279e+08
S-217-Tem-2@4	3	S-217	2023-09-05	20	2023-09-05 16:11:00	0.9	-559	-1395	2.03669	1536692000	0.0126328	1271635	0.111792	3101448	0.015744	0.00201826	0.10883	0.000827516	1.17722	17	1	11	1.7e-08	7.54504e+08
S-217-5@1	3	S-217	2023-09-05	20	2023-09-05 16:15:00	0.966667	2465	-2483	2.03169	1520890000	0.0130404	1558151	0.0777925	3063491	0.0145691	0.00201428	0.110376	0.0010245	0.797805	20	-4	20	1.7e-08	7.48585e+08
S-217-5@2	3	S-217	2023-09-05	20	2023-09-05 16:19:00	1.03333	2485	-2498	2.03247	1470083000	0.145184	1841735	0.268605	2960837	0.142675	0.00201406	0.126646	0.00125278	1.51108	21	-3	20	1.7e-08	7.23299e+08
S-217-5@3	3	S-217	2023-09-05	20	2023-09-05 16:23:00	1.1	2469	-2519	2.02785	1449212000	0.0285923	1909522	0.0883188	2918605	0.0297422	0.00201393	0.105626	0.00131763	1.05474	22	-5	20	1.7e-08	7.14653e+08
S-217-91500@5	3	S-217	2023-09-05	20	2023-09-05 16:27:00	1.16667	-1922	1387	2.01956	1541551000	0.00421113	1193562	0.0899863	3118524	0.0114412	0.00202298	0.0965941	0.000774261	0.916462	9	3	16	1.7e-08	7.6331e+08
S-217-Tem-2@5	3	S-217	2023-09-05	20	2023-09-05 16:31:00	1.23333	-1903	-1017	2.01878	1536268000	0.0173646	1290770	0.136803	3101944	0.0218276	0.00201914	0.103369	0.000840201	1.44571	15	-1	14	1.7e-08	7.60989e+08
S-217-91500@6	3	S-217	2023-09-06	20	2023-09-06 10:02:00	18.75	-1965	1446	2.18823	1725446000	0.181014	1176988	0.17582	3492899	0.182933	0.00202434	0.0941536	0.000682141	0.835387	3	-2	-2	1.5e-08	7.88513e+08
S-217-91500@7	3	S-217	2023-09-06	20	2023-09-06 10:06:00	18.8167	-1965	1396	2.18158	1731623000	0.011997	1175113	0.154064	3504548	0.0158837	0.00202385	0.0789366	0.000678619	1.53564	2	-2	-2	1.6e-08	7.93748e+08
S-217-91500@8	3	S-217	2023-09-06	20	2023-09-06 10:10:00	18.8833	-1965	1346	2.17626	1717856000	0.0131394	1137111	0.126103	3477911	0.0129429	0.00202456	0.0702243	0.000661937	1.30838	3	-2	-3	1.5e-08	7.89362e+08
S-217-91500@9	3	S-217	2023-09-06	20	2023-09-06 10:14:00	18.95	-1914	1334	2.17039	1650399000	0.348963	1101105	0.279071	3339602	0.349317	0.00202351	0.0775785	0.000667213	1.24991	5	-3	18	1.5e-08	7.60416e+08
S-217-91500@10	3	S-217	2023-09-06	20	2023-09-06 10:18:00	19.0167	-1903	1300	2.17727	1628529000	0.0532911	1098238	0.158132	3295339	0.0558548	0.00202351	0.101809	0.000674368	1.12605	8	-3	19	1.6e-08	7.47967e+08
S-217-Tem-2@6	3	S-217	2023-09-06	20	2023-09-06 10:22:00	19.0833	-1901	-1081	2.15999	1638726000	0.0244028	1284147	0.0944668	3309112	0.0259982	0.00201932	0.0791716	0.000783624	0.797028	11	-8	18	1.5e-08	7.58674e+08
S-217-Tem-2@7	3	S-217	2023-09-06	20	2023-09-06 10:27:00	19.1667	-2318	-624	2.14543	1637083000	0.0567874	1232334	0.139568	3304493	0.0573257	0.00201853	0.113366	0.000752775	1.83969	12	-10	20	1.5e-08	7.63054e+08
S-217-Tem-2@8	3	S-217	2023-09-06	20	2023-09-06 10:31:00	19.2333	-727	-114	2.12901	1628213000	0.0254771	1461310	0.056966	3287300	0.0308657	0.00201896	0.117545	0.000897494	0.546039	10	-6	28	1.5e-08	7.64776e+08
S-217-8@1	3	S-217	2023-09-06	20	2023-09-06 10:35:00	19.3	-4234	1938	2.15154	1693085000	0.0484424	2550285	0.141606	3412616	0.0549453	0.00201562	0.104346	0.00150629	1.08649	7	6	7	1.5e-08	7.86919e+08
S-217-8@2	3	S-217	2023-09-06	20	2023-09-06 10:39:00	19.3667	-4268	2008	2.17282	1686920000	0.399435	8176307	0.828392	3398159	0.396788	0.00201442	0.0672457	0.00484534	4.44529	7	5	5	1.5e-08	7.76375e+08
S-217-3@1	3	S-217	2023-09-06	20	2023-09-06 10:43:00	19.4333	-4637	-1900	2.17837	1586782000	0.324923	1000905	0.156944	3200852	0.326318	0.00201719	0.111489	0.000630852	2.1098	33	0	3	1.5e-08	7.28426e+08
S-217-3@2	3	S-217	2023-09-06	20	2023-09-06 10:47:00	19.5	-4900	-1973	2.18784	1598685000	0.026706	1052334	0.0860695	3224055	0.0296607	0.00201669	0.107896	0.000658251	0.857527	31	-1	4	1.5e-08	7.30715e+08
S-217-10@1	3	S-217	2023-09-06	20	2023-09-06 10:51:00	19.5667	178	-4375	2.18823	1695458000	0.0245085	9104901	0.174208	3411299	0.0283906	0.00201202	0.0974191	0.00537015	1.5754	34	-15	0	1.5e-08	7.74809e+08
S-217-91500@11	3	S-217	2023-09-06	20	2023-09-06 10:55:00	19.6333	-1953	1300	2.19355	1704458000	0.0132011	1126272	0.197693	3451120	0.0146662	0.00202476	0.118997	0.000660779	1.92433	6	-1	2	1.6e-08	7.77033e+08
S-217-91500@12	3	S-217	2023-09-06	20	2023-09-06 10:59:00	19.7	-1927	947	2.19543	1720320000	0.0336497	1211282	0.105626	3481888	0.0344461	0.00202397	0.0848886	0.000704392	0.746889	1	-10	6	1.5e-08	7.83593e+08
S-217-Tem-2@9	3	S-217	2023-09-06	20	2023-09-06 11:04:00	19.7833	-1772	-1462	2.19167	1642180000	0.0277564	1755629	0.0902421	3317458	0.0297565	0.00202016	0.126812	0.00106908	0.818113	14	-8	17	1.5e-08	7.49283e+08
S-217-Tem-2@10	3	S-217	2023-09-06	20	2023-09-06 11:08:00	19.85	-1234	-1777	2.19386	1695111000	0.0443248	1361720	0.0928717	3423238	0.0455202	0.00201953	0.111346	0.000804122	0.717949	14	-8	9	1.5e-08	7.72661e+08
S-217-Tem-2@11	3	S-217	2023-09-06	20	2023-09-06 11:12:00	19.9167	-45	-822	2.18056	1676895000	0.247089	1134050	0.110536	3385841	0.246634	0.00201911	0.127298	0.000676331	1.75438	17	-6	13	1.5e-08	7.6902e+08
S-217-Tem-2@12	3	S-217	2023-09-06	20	2023-09-06 11:16:00	19.9833	-119	-734	2.2063	1712320000	0.196929	1322069	0.165192	3458878	0.194181	0.00202	0.123616	0.000772105	0.75976	18	-5	8	1.5e-08	7.76105e+08
S-217-Tem-2@13	3	S-217	2023-09-06	20	2023-09-06 11:20:00	20.05	-850	-124	2.20982	1759927000	0.0810992	1441919	0.0707777	3555904	0.0798621	0.00202048	0.104731	0.000819311	0.688502	5	-3	-1	1.6e-08	7.96412e+08
S-217-Tem-2@14	3	S-217	2023-09-06	20	2023-09-06 11:24:00	20.1167	-1174	-87	2.19159	1625535000	0.318315	1664660	0.213359	3283540	0.317645	0.00201998	0.103826	0.00102414	1.34477	18	-5	12	1.5e-08	7.41715e+08
S-217-91500@13	3	S-217	2023-09-06	20	2023-09-06 11:28:00	20.1833	-1786	590	2.17868	1728344000	0.0234491	1255641	0.0663054	3497391	0.0267651	0.00202355	0.109177	0.000726499	0.586228	1	-6	11	1.5e-08	7.93298e+08
S-217-91500@14	3	S-217	2023-09-06	20	2023-09-06 11:32:00	20.25	393	1346	2.1689	1550653000	0.103579	1100543	0.113007	3133922	0.138708	0.00202303	0.103971	0.000710438	0.79656	8	2	29	1.5e-08	7.14948e+08
S-217-91500@15	3	S-217	2023-09-06	20	2023-09-06 11:36:00	20.3167	402	1289	2.15999	1542448000	0.0550334	1076429	0.147394	3120347	0.0544113	0.002023	0.0979119	0.000698314	1.037	9	3	38	1.5e-08	7.14101e+08

## Sheet: Calibrate
Only data in the reference materials are shown here, along with calculation of repeatability, SIMS bias and instrumental drift.
			Zeropoint absolute V-SMOW	0.0020052	Baertschi P. (1976) EPSL, 31, 341-344
			True δ18OVSMOW value 91500 (‰)	9.86	Wiedenbeck et al. 2004, Geostandards and Geoanalytical Research 28, 9-39
			True δ18O value Temora-2 (‰)	8.2	Valley 2003, Reviews in Mineralogy and Geochemistry, 53, 343-385
				SIMS Bias 91500 (‰)	Accuracy SIMS Bias (‰)
			Session 1	-0.880949	-0.380711
			Session 2	-0.775125	-0.0412681
			Session 3a	-1.22208	-0.314998
			Session 3b	-0.573871	-0.526207
Analysis	Session	Mount	Date	Cycles	Clock	Time after	Stage Position	Stage Position	Primary beam	16O− (cps)	1SE	16O1H− (cps)	1SE	18O− (cps)	1SE	18O−/16O−	1SE	16O1H−/16O−	1SE	DT-FA-X	DT-FA-Y	Entrance	Sample Chamber	Secondary ion	δ18O (measured)	δ18O (corrected)	Notes
					time	start (h)	X (µm)	Y (µm)	nA	L'2	(%)	FC1	(%)	H'2 or H1	(%)	H'2 or H1/L'2	(‰)	FC1/L´2	(‰)	(bits)	(bits)	slit (bits)	Pressure (mbar)	yields (cps/nA)	(‰, V-SMOW)	(‰, V-SMOW)
S-074_91500@1	1	S-074	2022-04-14	20	2022-04-14 16:20:00	1.51667	-2770	202	2.3878	2261263000	0.0793284	n.m.	n.m.	4574154	0.0773102	0.00202283	0.0764682	n.m.	n.m.	8	-4	12	6e-09	9.47008e+08	8.79314
S-074_91500@2	1	S-074	2022-04-14	20	2022-04-14 16:24:00	1.58333	-2820	202	2.41299	2257053000	0.0433375	n.m.	n.m.	4565919	0.0428246	0.00202296	0.0619163	n.m.	n.m.	7	-5	13	6e-09	9.35378e+08	8.85548
S-074_91500@3	1	S-074	2022-04-14	20	2022-04-14 17:04:00	2.25	-2870	202	2.45687	2289778000	0.0825401	n.m.	n.m.	4631963	0.0834028	0.00202289	0.0616893	n.m.	n.m.	7	-5	12	6e-09	9.31988e+08	8.82057
S-074_91500@4	1	S-074	2022-04-14	20	2022-04-14 17:48:00	2.98333	-2920	202	2.45265	2279179000	0.0232523	n.m.	n.m.	4610944	0.0225415	0.00202307	0.0807801	n.m.	n.m.	6	-4	13	6.1e-09	9.29272e+08	8.91283
S-074_91500@5	1	S-074	2022-04-14	20	2022-04-14 18:31:00	3.7	-2970	202	2.47017	2291597000	0.0721973	n.m.	n.m.	4636149	0.0706093	0.00202311	0.0630342	n.m.	n.m.	6	-4	13	6.1e-09	9.27707e+08	8.93078
S-074_91500@6	1	S-074	2022-04-14	20	2022-04-14 19:15:00	4.43333	-3020	202	2.45492	2287791000	0.0664325	n.m.	n.m.	4628593	0.0635171	0.00202317	0.070135	n.m.	n.m.	5	-4	13	6e-09	9.31922e+08	8.9622
S-074_91500@7	1	S-074	2022-04-14	20	2022-04-14 19:59:00	5.16667	-3070	202	2.14747	2020496000	0.0528345	n.m.	n.m.	4088009	0.056378	0.00202327	0.088788	n.m.	n.m.	5	-4	12	6e-09	9.40873e+08	9.01107
S-074_91500@7b	1	S-074	2022-04-14	20	2022-04-14 23:32:00	8.71667	-2735	431	2.27859	2131009000	0.01327	n.m.	n.m.	4311500	0.0169325	0.00202322	0.0887388	n.m.	n.m.	6	-6	10	6e-09	9.35233e+08	8.98663
S-074_91500@8	1	S-074	2022-04-15	20	2022-04-15 00:08:00	9.31667	-3120	202	2.23704	2101964000	0.0383333	n.m.	n.m.	4253037	0.0422231	0.00202336	0.118735	n.m.	n.m.	5	-4	8	6e-09	9.39617e+08	9.05795
S-074_91500@9	1	S-074	2022-04-15	20	2022-04-15 00:51:00	10.0333	-2770	152	2.26403	2126363000	0.0580367	n.m.	n.m.	4302264	0.0600004	0.0020233	0.0934909	n.m.	n.m.	7	-4	11	6e-09	9.39192e+08	9.02454
S-074_91500@10	1	S-074	2022-04-15	20	2022-04-15 01:34:00	10.75	-2820	152	2.17931	2055966000	0.0823881	n.m.	n.m.	4159710	0.0815719	0.00202324	0.0694446	n.m.	n.m.	5	-4	13	6.1e-09	9.43403e+08	8.99611
S-074_91500@11	1	S-074	2022-04-15	20	2022-04-15 02:17:00	11.4667	-2870	152	2.36237	2138141000	0.0368784	n.m.	n.m.	4327697	0.0489394	0.00202332	0.101297	n.m.	n.m.	6	-4	12	6e-09	9.05083e+08	9.037								No drift observed in 91500. Error bars are 1s repeatability in 91500.
S-074_91500@12	1	S-074	2022-04-15	20	2022-04-15 03:00:00	12.1833	-2920	152	2.22664	2094621000	0.0704037	n.m.	n.m.	4237981	0.0670723	0.00202327	0.0981258	n.m.	n.m.	5	-4	12	6e-09	9.4071e+08	9.01107
S-074_91500@13	1	S-074	2022-04-15	20	2022-04-15 03:43:00	12.9	-2970	152	2.25355	2109931000	0.0538116	n.m.	n.m.	4269153	0.053838	0.00202336	0.106756	n.m.	n.m.	5	-4	11	6e-09	9.36269e+08	9.05745
S-074_91500@14	1	S-074	2022-04-15	20	2022-04-15 04:22:00	13.55	-3020	152	2.28883	2134591000	0.0546842	n.m.	n.m.	4318572	0.0548907	0.00202314	0.0918591	n.m.	n.m.	5	-4	12	6e-09	9.32611e+08	8.94574
S-074_91500@15	1	S-074	2022-04-15	20	2022-04-15 05:05:00	14.2667	-3070	152	2.27702	2122778000	0.0642488	n.m.	n.m.	4295429	0.063752	0.00202349	0.0692673	n.m.	n.m.	5	-4	13	6e-09	9.32261e+08	9.12328
mean																								9.34283e+08	8.97036
repeatability (1s, ‰)																									0.0905
n																									16
S-074_Tem-2@1	1	S-074	2022-04-14	20	2022-04-14 17:08:00	2.31667	2417	628	2.46704	2288746000	0.0308775	n.m.	n.m.	4621974	0.0286976	0.00201943	0.0768845	n.m.	n.m.	29	-9	13	6e-09	9.27728e+08	7.09904	7.98703
S-074_Tem-2@2	1	S-074	2022-04-14	20	2022-04-14 17:52:00	3.05	2367	678	2.44522	2230125000	0.053203	n.m.	n.m.	4501825	0.0513622	0.00201864	0.0904169	n.m.	n.m.	28	-9	11	6.1e-09	9.12035e+08	6.70407	7.59171
S-074_Tem-2@3	1	S-074	2022-04-14	20	2022-04-14 18:35:00	3.76667	2317	666	2.47346	2282585000	0.0612842	n.m.	n.m.	4608333	0.0617724	0.00201891	0.0742269	n.m.	n.m.	29	-10	13	6e-09	9.22831e+08	6.83722	7.72498
S-074_Tem-2@4	1	S-074	2022-04-14	20	2022-04-14 19:19:00	4.5	2367	616	2.46376	2254847000	0.0351292	n.m.	n.m.	4552546	0.0357299	0.00201889	0.0581319	n.m.	n.m.	27	-8	13	6e-09	9.15206e+08	6.82625	7.714
S-074_Tem-2@5	1	S-074	2022-04-14	20	2022-04-14 20:02:00	5.21667	2317	616	2.13722	2024449000	0.0784205	n.m.	n.m.	4087610	0.079073	0.00201912	0.0630115	n.m.	n.m.	28	-9	14	6.1e-09	9.47234e+08	6.94295	7.8308
S-074_Tem-2@6	1	S-074	2022-04-15	20	2022-04-15 00:12:00	9.38333	1863	691	2.23626	2073235000	0.0406753	n.m.	n.m.	4186072	0.0397545	0.0020191	0.0835093	n.m.	n.m.	25	-9	12	6e-09	9.27099e+08	6.93297	7.82081
S-074_Tem-2@7	1	S-074	2022-04-15	20	2022-04-15 00:55:00	10.1	1863	641	2.25668	2096002000	0.0853432	n.m.	n.m.	4232122	0.0852646	0.00201914	0.0552258	n.m.	n.m.	24	-9	11	6e-09	9.28799e+08	6.95192	7.83978
S-074_Tem-2@8	1	S-074	2022-04-15	20	2022-04-15 01:38:00	10.8167	1886	551	2.18995	2052328000	0.0466327	n.m.	n.m.	4143909	0.0482071	0.00201913	0.109121	n.m.	n.m.	25	-9	11	6e-09	9.37158e+08	6.94494	7.83279
S-074_Tem-2@9	1	S-074	2022-04-15	20	2022-04-15 02:21:00	11.5333	1901	501	2.27491	2136204000	0.105584	n.m.	n.m.	4312743	0.106306	0.00201888	0.0722822	n.m.	n.m.	25	-9	10	6e-09	9.39029e+08	6.82326	7.711
S-074_Tem-2@10	1	S-074	2022-04-15	20	2022-04-15 03:04:00	12.25	2367	566	2.23931	2091186000	0.121106	n.m.	n.m.	4222263	0.122304	0.00201907	0.0772641	n.m.	n.m.	27	-8	13	6e-09	9.33852e+08	6.91951	7.80734
S-074_Tem-2@11	1	S-074	2022-04-15	20	2022-04-15 03:47:00	12.9667	2317	566	2.25903	2107837000	0.0468742	n.m.	n.m.	4256328	0.0464907	0.00201929	0.0869739	n.m.	n.m.	29	-9	13	6e-09	9.33073e+08	7.02523	7.91315							No drift observed inTemora-2. Error bars are 1s repeatability in Temora-2.
S-074_Tem-2@12	1	S-074	2022-04-15	20	2022-04-15 04:26:00	13.6167	2267	566	2.27944	2134809000	0.0533758	n.m.	n.m.	4311275	0.0525053	0.00201951	0.100206	n.m.	n.m.	28	-9	10	6e-09	9.36548e+08	7.13844	8.02646
S-074_Tem-2@13	1	S-074	2022-04-15	20	2022-04-15 05:09:00	14.3333	2267	516	2.27569	2133318000	0.0791529	n.m.	n.m.	4307341	0.0787047	0.00201908	0.0715701	n.m.	n.m.	27	-9	9	6e-09	9.37438e+08	6.9225	7.81033
mean																								9.30618e+08	6.92833	7.81617
repeatability (1s, ‰)																									0.116873	0.116976
n																									13	13
S-216_91500@1	2	S-216	2023-08-15	20	2023-08-15 11:10:00	0	968	278	1.97458	1520746000	0.0397448	3357216	0.285384	3076330	0.0370557	0.00202291	0.0986053	0.00220766	3.19837	6	15	-17	3e-08	7.70163e+08	8.83104
S-216_91500@2	2	S-216	2023-08-15	20	2023-08-15 11:14:00	0.0666667	918	278	1.91348	1480071000	0.0189604	3310591	0.282145	2993576	0.0235857	0.00202259	0.107038	0.0022368	2.97989	9	14	-19	3e-08	7.73497e+08	8.67245
S-216_91500@3	2	S-216	2023-08-15	20	2023-08-15 11:18:00	0.133333	868	278	1.86286	1437124000	0.0151507	3201656	0.299902	2908679	0.0194493	0.00202396	0.103087	0.00222784	3.1213	12	15	-21	2.9e-08	7.7146e+08	9.35468
S-216_91500@4	2	S-216	2023-08-15	20	2023-08-15 11:22:00	0.2	818	278	1.82054	1411383000	0.0156094	3182796	0.257602	2855566	0.0176138	0.00202324	0.104311	0.0022551	2.62872	13	14	-23	2.9e-08	7.75255e+08	8.99661
S-216_91500@5	2	S-216	2023-08-15	20	2023-08-15 11:26:00	0.266667	768	278	1.7869	1385150000	0.0146311	3146870	0.29807	2802998	0.0174758	0.0020236	0.116685	0.00227185	2.89266	14	15	-24	3e-08	7.75169e+08	9.17864
S-216_91500@6	2	S-216	2023-08-15	20	2023-08-15 12:47:00	1.61667	973	183	1.72385	1352430000	0.0410738	2933385	0.310843	2736003	0.0415963	0.00202303	0.088303	0.00216893	2.71949	10	14	-17	2.8e-08	7.84542e+08	8.89088
S-216_91500@7	2	S-216	2023-08-15	20	2023-08-15 12:52:00	1.7	923	183	1.71939	1355305000	0.0401584	2964069	0.306984	2743397	0.0423709	0.00202419	0.138602	0.00218697	2.68264	11	14	-18	2.8e-08	7.88249e+08	9.47088
S-216_91500@8	2	S-216	2023-08-15	20	2023-08-15 12:56:00	1.76667	873	183	1.71767	1354528000	0.0575121	2930243	0.318722	2740518	0.0577708	0.00202323	0.0861153	0.00216323	2.63664	11	14	-19	2.8e-08	7.88586e+08	8.99013
S-216_91500@9	2	S-216	2023-08-15	20	2023-08-15 13:00:00	1.83333	823	183	1.72432	1365086000	0.050097	2983587	0.298345	2762213	0.0498417	0.00202347	0.102905	0.00218559	2.51	12	14	-21	2.8e-08	7.91669e+08	9.11231
S-216_91500@10	2	S-216	2023-08-15	20	2023-08-15 13:04:00	1.9	773	183	1.73456	1365205000	0.0540062	2910803	0.306154	2761681	0.0547543	0.00202291	0.09401	0.00213208	2.53358	11	14	-22	2.8e-08	7.87059e+08	8.83004
S-216_91500@11	2	S-216	2023-08-15	20	2023-08-15 13:46:00	2.6	926	80	1.7553	1388715000	0.0448578	2948492	0.310941	2811214	0.045072	0.00202433	0.0833565	0.00212313	2.67775	8	14	-18	2.8e-08	7.91158e+08	9.5392								No drift observed in 91500. Error bars are 1s repeatability in 91500.
S-216_91500@12	2	S-216	2023-08-15	20	2023-08-15 13:50:00	2.66667	876	80	1.75772	1373249000	0.0686571	2807952	0.36955	2778373	0.0688482	0.00202321	0.120525	0.00204467	3.02988	8	13	-18	2.8e-08	7.81267e+08	8.98265
S-216_91500@13	2	S-216	2023-08-15	20	2023-08-15 13:54:00	2.73333	826	80	1.75475	1381144000	0.0641325	2864974	0.349348	2794590	0.0654073	0.00202339	0.093007	0.00207428	2.86922	11	13	-21	2.8e-08	7.8709e+08	9.06992
S-216_91500@14	2	S-216	2023-08-15	20	2023-08-15 13:58:00	2.8	776	80	1.75647	1380777000	0.0473765	2837998	0.32136	2794757	0.0472958	0.00202405	0.133584	0.00205531	2.76772	12	12	-22	2.8e-08	7.8611e+08	9.39906
S-216_91500@15	2	S-216	2023-08-15	20	2023-08-15 14:02:00	2.86667	726	80	1.75498	1388486000	0.0546044	2906344	0.320896	2808804	0.0542512	0.00202293	0.140526	0.00209312	2.70212	13	9	-22	2.8e-08	7.91168e+08	8.84002
mean																		0.00216177						7.8283e+08	9.07723
repeatability (1s, ‰)																									0.261872		poor repeatability due to
n																									15		large positive relief
S-216_Tem-2@1	2	S-216	2023-08-15	20	2023-08-15 11:32:00	0.366667	-153	-3274	1.74958	1364216000	0.0269077	3243374	0.323869	2754567	0.0330408	0.00201916	0.150847	0.00237743	3.00426	15	27	-17	2.9e-08	7.79737e+08	6.9609	7.74203
S-216_Tem-2@2	2	S-216	2023-08-15	20	2023-08-15 11:37:00	0.45	-127	-3017	1.73308	1353804000	0.0415579	3129114	0.350693	2733922	0.0444721	0.00201944	0.109485	0.0023113	3.12217	12	30	-13	2.9e-08	7.81156e+08	7.09954	7.88077
S-216_Tem-2@3	2	S-216	2023-08-15	20	2023-08-15 11:41:00	0.516667	-158	-2812	1.72244	1345995000	0.055079	3248938	0.313663	2712286	0.0614502	0.00201508	0.132239	0.00241372	2.60512	1	40	-9	2.9e-08	7.81448e+08	4.92619	5.70574	outlier (relief?)
S-216_Tem-2@4	2	S-216	2023-08-15	20	2023-08-15 13:10:00	2	1504	-1304	1.74708	1373317000	0.0533301	3018036	0.335863	2775311	0.0573911	0.00202109	0.0736844	0.00219756	2.85545	12	15	-22	2.8e-08	7.86064e+08	7.9239	8.70577
S-216_Tem-2@5	2	S-216	2023-08-15	20	2023-08-15 13:14:00	2.06667	1981	-1111	1.74825	1361460000	0.0428963	2904444	0.329576	2751066	0.0451104	0.00202067	0.103135	0.00213328	2.87552	5	19	-21	2.8e-08	7.78754e+08	7.71644	8.49815
S-216_Tem-2@6	2	S-216	2023-08-15	20	2023-08-15 13:21:00	2.18333	1278	-1759	1.75748	1364849000	0.0454596	3058871	0.327392	2756051	0.0504862	0.00201931	0.134482	0.00224113	2.83491	14	18	-18	2.8e-08	7.76592e+08	7.03521	7.81639
S-216_Tem-2@7	2	S-216	2023-08-15	20	2023-08-15 13:26:00	2.26667	657	-1889	1.72392	1374756000	0.0415782	3372671	0.342612	2777469	0.0401633	0.00202034	0.115781	0.00245324	3.06395	27	11	-25	2.8e-08	7.97457e+08	7.54837	8.32996	outlier (on crack)
S-216_Tem-2@8	2	S-216	2023-08-15	20	2023-08-15 13:31:00	2.35	1154	-3145	1.75545	1354065000	0.0542684	3035768	0.334729	2735431	0.0574645	0.00202016	0.126338	0.0022419	2.82266	12	40	-21	2.8e-08	7.71349e+08	7.4616	8.24311
S-216_Tem-2@9	2	S-216	2023-08-15	20	2023-08-15 13:36:00	2.43333	-154	-3057	1.75021	1377049000	0.0465919	3048938	0.320686	2781725	0.0492281	0.00202006	0.0942568	0.00221406	2.75631	10	29	-16	2.8e-08	7.86791e+08	7.41223	8.1937
S-216_Tem-2@10	2	S-216	2023-08-15	20	2023-08-15 13:40:00	2.5	-197	-3275	1.75154	1360784000	0.0454798	3037972	0.290603	2748850	0.0451706	0.00202005	0.0978404	0.00223247	2.47452	14	27	-23	2.8e-08	7.76907e+08	7.40575	8.18722							No drift observed in Temora-2. Error bars are 1s repeatability in Temora-2.
mean																		0.00224364						7.79669e+08	7.37694	8.15839
repeatability (1s, ‰)																									0.336045	0.336305	poor repeatability due to
n																									8	8	large positive relief
S-217-91500@1	3a	S-217	2023-09-05	20	2023-09-05 15:17:00	0	398	1401	2.07221	1471849000	0.00721293	1258340	0.0641935	2977418	0.0144429	0.00202291	0.113561	0.000854939	0.678735	7	8	31	1.8e-08	7.1028e+08	8.83154
S-217-91500@2	3a	S-217	2023-09-05	20	2023-09-05 15:21:00	0.0666667	-1947	1537	2.07487	1582709000	0.0112581	1305424	0.0597865	3201367	0.0170556	0.00202271	0.13378	0.000824804	0.647538	6	9	2	1.8e-08	7.62799e+08	8.73379
S-217-91500@3	3a	S-217	2023-09-05	20	2023-09-05 15:46:00	0.483333	-1947	1487	2.1107	1627232000	0.0392417	1269415	0.114537	3289618	0.0424693	0.0020216	0.0854867	0.000780109	1.18881	5	5	7	1.7e-08	7.70944e+08	8.18023
S-217-91500@4	3a	S-217	2023-09-05	20	2023-09-05 16:07:00	0.833333	-1922	1437	2.04115	1547762000	0.0145668	1220449	0.121577	3130009	0.0172431	0.00202228	0.0976324	0.000788525	1.17684	8	3	19	1.7e-08	7.58279e+08	8.51785
S-217-91500@5	3a	S-217	2023-09-05	20	2023-09-05 16:27:00	1.16667	-1922	1387	2.01956	1541551000	0.00421113	1193562	0.0899863	3118524	0.0114412	0.00202298	0.0965941	0.000774261	0.916462	9	3	16	1.7e-08	7.6331e+08	8.86595
S-217-91500@6	3b	S-217	2023-09-06	20	2023-09-06 10:02:00	18.75	-1965	1446	2.18823	1725446000	0.181014	1176988	0.17582	3492899	0.182933	0.00202434	0.0941536	0.000682141	0.835387	3	-2	-2	1.5e-08	7.88513e+08	9.54718
S-217-91500@7	3b	S-217	2023-09-06	20	2023-09-06 10:06:00	18.8167	-1965	1396	2.18158	1731623000	0.011997	1175113	0.154064	3504548	0.0158837	0.00202385	0.0789366	0.000678619	1.53564	2	-2	-2	1.6e-08	7.93748e+08	9.30132
S-217-91500@8	3b	S-217	2023-09-06	20	2023-09-06 10:10:00	18.8833	-1965	1346	2.17626	1717856000	0.0131394	1137111	0.126103	3477911	0.0129429	0.00202456	0.0702243	0.000661937	1.30838	3	-2	-3	1.5e-08	7.89362e+08	9.65689
S-217-91500@9	3b	S-217	2023-09-06	20	2023-09-06 10:14:00	18.95	-1914	1334	2.17039	1650399000	0.348963	1101105	0.279071	3339602	0.349317	0.00202351	0.0775785	0.000667213	1.24991	5	-3	18	1.5e-08	7.60416e+08	9.13176
S-217-91500@10	3b	S-217	2023-09-06	20	2023-09-06 10:18:00	19.0167	-1903	1300	2.17727	1628529000	0.0532911	1098238	0.158132	3295339	0.0558548	0.00202351	0.101809	0.000674368	1.12605	8	-3	19	1.6e-08	7.47967e+08	9.12926								Shift in IMF between day 1 and day 2 of analysis								No drift observed in 91500. Error bars are 1s repeatability in 91500.							No drift observed in 91500. Error bars are 1s repeatability in 91500.
S-217-91500@11	3b	S-217	2023-09-06	20	2023-09-06 10:55:00	19.6333	-1953	1300	2.19355	1704458000	0.0132011	1126272	0.197693	3451120	0.0146662	0.00202476	0.118997	0.000660779	1.92433	6	-1	2	1.6e-08	7.77033e+08	9.75564								possibly due to stabilization of chamber vacuum.
S-217-91500@12	3b	S-217	2023-09-06	20	2023-09-06 10:59:00	19.7	-1927	947	2.19543	1720320000	0.0336497	1211282	0.105626	3481888	0.0344461	0.00202397	0.0848886	0.000704392	0.746889	1	-10	6	1.5e-08	7.83593e+08	9.36266
S-217-91500@13	3b	S-217	2023-09-06	20	2023-09-06 11:28:00	20.1833	-1786	590	2.17868	1728344000	0.0234491	1255641	0.0663054	3497391	0.0267651	0.00202355	0.109177	0.000726499	0.586228	1	-6	11	1.5e-08	7.93298e+08	9.15171
S-217-91500@14	3b	S-217	2023-09-06	20	2023-09-06 11:32:00	20.25	393	1346	2.1689	1550653000	0.103579	1100543	0.113007	3133922	0.138708	0.00202303	0.103971	0.000710438	0.79656	8	2	29	1.5e-08	7.14948e+08	8.89038
S-217-91500@15	3b	S-217	2023-09-06	20	2023-09-06 11:36:00	20.3167	402	1289	2.15999	1542448000	0.0550334	1076429	0.147394	3120347	0.0544113	0.002023	0.0979119	0.000698314	1.037	9	3	38	1.5e-08	7.14101e+08	8.87792
mean (day 1)																		0.000804527						7.53122e+08	8.62587
repeatability (1s, ‰)																									0.283657		poor repeatability due to
n																									5		large positive relief
mean (day 2)																		0.00068647						7.66298e+08	9.28047
repeatability (1s, ‰)																									0.302135		poor repeatability due to
n																									10		large positive relief
S-217-Tem-2@1	3a	S-217	2023-09-05	20	2023-09-05 15:26:00	0.15	-80	-739	2.08614	1588855000	0.00860232	1461251	0.0928846	3207531	0.0135892	0.00201877	0.0959352	0.000919688	0.943477	18	0	15	1.7e-08	7.61626e+08	6.76691	7.99876
S-217-Tem-2@2	3a	S-217	2023-09-05	20	2023-09-05 15:30:00	0.216667	-630	-687	2.09114	1643430000	0.0126979	1543852	0.116228	3316228	0.019241	0.00201787	0.0938853	0.000939408	1.12057	5	9	1	1.7e-08	7.85901e+08	6.31807	7.54938
S-217-Tem-2@3	3a	S-217	2023-09-05	20	2023-09-05 15:50:00	0.55	-801	-658	2.09325	1543492000	0.0329783	1591214	0.129059	3115749	0.0350947	0.00201864	0.0820268	0.00103093	1.55524	10	7	20	1.7e-08	7.37365e+08	6.70058	7.93235
S-217-Tem-2@4	3a	S-217	2023-09-05	20	2023-09-05 16:11:00	0.9	-559	-1395	2.03669	1536692000	0.0126328	1271635	0.111792	3101448	0.015744	0.00201826	0.10883	0.000827516	1.17722	17	1	11	1.7e-08	7.54504e+08	6.51456	7.74611
S-217-Tem-2@5	3a	S-217	2023-09-05	20	2023-09-05 16:31:00	1.23333	-1903	-1017	2.01878	1536268000	0.0173646	1290770	0.136803	3101944	0.0218276	0.00201914	0.103369	0.000840201	1.44571	15	-1	14	1.7e-08	7.60989e+08	6.95342	8.1855
S-217-Tem-2@6	3b	S-217	2023-09-06	20	2023-09-06 10:22:00	19.0833	-1901	-1081	2.15999	1638726000	0.0244028	1284147	0.0944668	3309112	0.0259982	0.00201932	0.0791716	0.000783624	0.797028	11	-8	18	1.5e-08	7.58674e+08	7.04169	7.61994
S-217-Tem-2@7	3b	S-217	2023-09-06	20	2023-09-06 10:27:00	19.1667	-2318	-624	2.14543	1637083000	0.0567874	1232334	0.139568	3304493	0.0573257	0.00201853	0.113366	0.000752775	1.83969	12	-10	20	1.5e-08	7.63054e+08	6.64572	7.22374
S-217-Tem-2@8	3b	S-217	2023-09-06	20	2023-09-06 10:31:00	19.2333	-727	-114	2.12901	1628213000	0.0254771	1461310	0.056966	3287300	0.0308657	0.00201896	0.117545	0.000897494	0.546039	10	-6	28	1.5e-08	7.64776e+08	6.86316	7.4413
S-217-Tem-2@9	3b	S-217	2023-09-06	20	2023-09-06 11:04:00	19.7833	-1772	-1462	2.19167	1642180000	0.0277564	1755629	0.0902421	3317458	0.0297565	0.00202016	0.126812	0.00106908	0.818113	14	-8	17	1.5e-08	7.49283e+08	7.45811		outlier (on crack)
S-217-Tem-2@10	3b	S-217	2023-09-06	20	2023-09-06 11:08:00	19.85	-1234	-1777	2.19386	1695111000	0.0443248	1361720	0.0928717	3423238	0.0455202	0.00201953	0.111346	0.000804122	0.717949	14	-8	9	1.5e-08	7.72661e+08	7.14692	7.72522							Shift in IMF between day 1 and day 2 of analysis								No drift observed in Temora-2. Error bars are 1s repeatability in Temora-2.								No drift observed in Temora-2. Error bars are 1s repeatability in Temora-2.
S-217-Tem-2@11	3b	S-217	2023-09-06	20	2023-09-06 11:12:00	19.9167	-45	-822	2.18056	1676895000	0.247089	1134050	0.110536	3385841	0.246634	0.00201911	0.127298	0.000676331	1.75438	17	-6	13	1.5e-08	7.6902e+08	6.93896	7.51714							possibly due to stabilization of chamber vacuum.
S-217-Tem-2@12	3b	S-217	2023-09-06	20	2023-09-06 11:16:00	19.9833	-119	-734	2.2063	1712320000	0.196929	1322069	0.165192	3458878	0.194181	0.00202	0.123616	0.000772105	0.75976	18	-5	8	1.5e-08	7.76105e+08	7.37981	7.95825
S-217-Tem-2@13	3b	S-217	2023-09-06	20	2023-09-06 11:20:00	20.05	-850	-124	2.20982	1759927000	0.0810992	1441919	0.0707777	3555904	0.0798621	0.00202048	0.104731	0.000819311	0.688502	5	-3	-1	1.6e-08	7.96412e+08	7.62218	8.20076
S-217-Tem-2@14	3b	S-217	2023-09-06	20	2023-09-06 11:24:00	20.1167	-1174	-87	2.19159	1625535000	0.318315	1664660	0.213359	3283540	0.317645	0.00201998	0.103826	0.00102414	1.34477	18	-5	12	1.5e-08	7.41715e+08	7.36884		outlier (on crack)
mean (day 1)																		0.000911548						7.60077e+08	6.65071	7.88242
repeatability (1s, ‰)																									0.243314	0.243611	poor repeatability due to
n																									5	5	large positive relief
mean (day 2)																		0.000786537						7.71529e+08	7.09121	7.66948
repeatability (1s, ‰)																									0.327727	0.327915	poor repeatability due to
n																									7	7	large positive relief

## Sheet: d18O Zircon
Only data in the unknown samples are showwn here, along with calculation of final corrected values that are geologically significant (column AB).
				Zeropoint absolute V-SMOW	0.0020052	Baertschi P. (1976) EPSL, 31, 341-344
							SIMS Bias 91500 (‰)	Average sec. ion yields 91500		Average OH/O 91500
						Session 1	-0.880949	9.34283e+08
						Session 2	-0.775125	7.8283e+08		0.00216177
						Session 3a	-1.22208	7.53122e+08		0.000804527
						Session 3b	-0.573871	7.66298e+08		0.00068647
Analysis	Sample ID	Session	Mount	Date	Cycles	Clock	Time after	Stage Position	Stage Position	Primary beam	16O− (cps)	1SE	16O1H− (cps)	1SE	18O− (cps)	1SE	18O−/16O−	1SE	16O1H−/16O−	16O1H−/16O−	1SE	DT-FA-X	DT-FA-Y	Entrance	Sample Chamber	Secondary ion	Relative sec.	δ18O (measured)	δ18O (corrected)	uncertainty	uncertainty	Group	Notes
						time	start (h)	X (µm)	Y (µm)	nA	L'2	(%)	FC1	(%)	H'2 or H1	(%)	H'2 or H1/L'2	(‰)	FC1/L´2	back. corr.	(‰)	(bits)	(bits)	slit (bits)	Pressure (mbar)	yields (cps/nA)	ion yields	(‰, V-SMOW)	(‰, V-SMOW)	1s, ‰	2s, ‰	(based on U-Pb ages)	(e.g., SEM imaging of SIMS pits, etc.)
S-074_LG2023@1	LG2023B	1	S-074	2022-04-15	20	2022-04-15 00:37:00	9.8	3928	-1449	2.27788	2148501000	0.056514	n.m.	n.m.	4327668	0.0592437	0.00201427	0.0776055	n.m.	n.m.	n.m.	40	-11	10	6e-09	9.43202e+08	1.00955	4.52474	5.41045	0.0776055	0.152107
S-074_LG2023@02	LG2023B	1	S-074	2022-04-15	20	2022-04-15 00:40:00	9.85	3887	-1868	2.28609	2277027000	0.0727074	n.m.	n.m.	4583673	0.0745675	0.00201301	0.0658984	n.m.	n.m.	n.m.	40	-11	7	6e-09	9.96033e+08	1.06609	3.89388					slightly higher yields
S-074_LG2023@03	LG2023B	1	S-074	2022-04-15	20	2022-04-15 00:44:00	9.91667	3451	-1225	2.28868	2220419000	0.0361507	n.m.	n.m.	4464357	0.0397771	0.00201059	0.0857537	n.m.	n.m.	n.m.	36	-11	8	6e-09	9.70176e+08	1.03842	2.68901	3.57311	0.0857537	0.168077
S-074_LG2023@04	LG2023B	1	S-074	2022-04-15	20	2022-04-15 00:48:00	9.98333	3182	-1174	2.28031	2149698000	0.0785093	n.m.	n.m.	4335782	0.0796106	0.00201693	0.0734942	n.m.	n.m.	n.m.	36	-11	8	6e-09	9.42723e+08	1.00903	5.8478	6.73468	0.0734942	0.144049
S-074_LG2023@05	LG2023B	1	S-074	2022-04-15	20	2022-04-15 00:58:00	10.15	3629	-2066	2.26411	2154890000	0.0744771	n.m.	n.m.	4342169	0.0769144	0.00201492	0.055389	n.m.	n.m.	n.m.	40	-10	9	6e-09	9.51759e+08	1.01871	4.84889	5.73489	0.055389	0.108562
S-074_LG2023@06	LG2023B	1	S-074	2022-04-15	20	2022-04-15 01:02:00	10.2167	2750	-1408	2.28093	2145125000	0.107777	n.m.	n.m.	4321806	0.105099	0.00201471	0.0838324	n.m.	n.m.	n.m.	34	-10	11	6e-09	9.4046e+08	1.00661	4.74367	5.62958	0.0838324	0.164311
S-074_LG2023@07	LG2023B	1	S-074	2022-04-15	20	2022-04-15 01:06:00	10.2833	1788	-1676	2.285	2168995000	0.0763139	n.m.	n.m.	4369532	0.0739851	0.00201454	0.070109	n.m.	n.m.	n.m.	32	-9	10	5.9e-09	9.49232e+08	1.016	4.65939	5.54522	0.070109	0.137414
S-074_LG2023@08	LG2023B	1	S-074	2022-04-15	20	2022-04-15 01:09:00	10.3333	910	-2440	2.29407	2149805000	0.109137	n.m.	n.m.	4332594	0.107878	0.00201534	0.0713843	n.m.	n.m.	n.m.	31	-9	12	6e-09	9.37112e+08	1.00303	5.05835	5.94453	0.0713843	0.139913
S-074_LG2023@09	LG2023B	1	S-074	2022-04-15	20	2022-04-15 01:13:00	10.4	803	-2271	2.30057	2143332000	0.0900916	n.m.	n.m.	4317961	0.0889406	0.0020146	0.0719017	n.m.	n.m.	n.m.	29	-8	11	6e-09	9.31653e+08	0.997185	4.68881	5.57467	0.0719017	0.140927
S-074_LG2023@10	LG2023B	1	S-074	2022-04-15	20	2022-04-15 01:16:00	10.45	655	-1949	2.31042	2151535000	0.0373868	n.m.	n.m.	4335253	0.0375031	0.002015	0.108615	n.m.	n.m.	n.m.	28	-9	9	6e-09	9.31229e+08	0.996731	4.88979	5.77582	0.108615	0.212885
S-074_LG2023@11	LG2023B	1	S-074	2022-04-15	20	2022-04-15 01:20:00	10.5167	277	-1731	2.30432	2140909000	0.144587	n.m.	n.m.	4314659	0.14557	0.00201534	0.0754252	n.m.	n.m.	n.m.	26	-8	7	6e-09	9.29084e+08	0.994435	5.05685	5.94304	0.0754252	0.147833
S-074_LG2023@12	LG2023B	1	S-074	2022-04-15	20	2022-04-15 01:23:00	10.5667	36	-1675	2.26419	2108613000	0.0933851	n.m.	n.m.	4248154	0.0969464	0.00201467	0.0767804	n.m.	n.m.	n.m.	25	-8	9	6e-09	9.31288e+08	0.996794	4.72073	5.60661	0.0767804	0.15049
S-074_LG2023@13	LG2023B	1	S-074	2022-04-15	20	2022-04-15 01:27:00	10.6333	80	-1530	2.22625	2104638000	0.119837	n.m.	n.m.	4241248	0.117983	0.00201519	0.0904927	n.m.	n.m.	n.m.	24	-8	8	6e-09	9.45374e+08	1.01187	4.98304	5.86916	0.0904927	0.177366
S-074_LG2023@14	LG2023B	1	S-074	2022-04-15	20	2022-04-15 01:31:00	10.7	-273	-2468	2.20896	2055802000	0.0397721	n.m.	n.m.	4142691	0.0423917	0.00201512	0.0957792	n.m.	n.m.	n.m.	24	-7	9	6.1e-09	9.30666e+08	0.996128	4.94764	5.83372	0.0957792	0.187727
S-074_LG2023@15	LG2023B	1	S-074	2022-04-15	20	2022-04-15 01:41:00	10.8667	-636	-1645	2.19284	2084765000	0.144366	n.m.	n.m.	4200625	0.142876	0.00201492	0.0952527	n.m.	n.m.	n.m.	22	-8	9	6.1e-09	9.50713e+08	1.01759	4.8454	5.7314	0.0952527	0.186695
S-074_LG2023@16	LG2023B	1	S-074	2022-04-15	20	2022-04-15 01:45:00	10.9333	-924	-1665	2.19957	2169016000	0.105547	n.m.	n.m.	4364606	0.105033	0.00201225	0.076129	n.m.	n.m.	n.m.	21	-7	8	6e-09	9.86109e+08	1.05547	3.51686					slightly higher yields
S-074_LG2023@17	LG2023B	1	S-074	2022-04-15	20	2022-04-15 01:48:00	10.9833	-1209	-1898	2.20372	2072872000	0.0704098	n.m.	n.m.	4176903	0.0701946	0.00201503	0.058987	n.m.	n.m.	n.m.	20	-6	10	6e-09	9.40625e+08	1.00679	4.90325	5.7893	0.058987	0.115615
S-074_LG2023@18	LG2023B	1	S-074	2022-04-15	20	2022-04-15 01:52:00	11.05	-1811	-2006	2.22758	2117290000	0.101095	n.m.	n.m.	4263204	0.100266	0.00201352	0.0711776	n.m.	n.m.	n.m.	17	-6	9	6e-09	9.5049e+08	1.01735	4.14921	5.0346	0.0711776	0.139508
S-074_LG2023@19	LG2023B	1	S-074	2022-04-15	20	2022-04-15 01:56:00	11.1167	-2057	-1987	2.24925	2138101000	0.0638514	n.m.	n.m.	4309357	0.0633796	0.00201551	0.0895708	n.m.	n.m.	n.m.	15	-5	11	6e-09	9.50585e+08	1.01745	5.14014	6.02639	0.0895708	0.175559
S-074_LG2023@20	LG2023B	1	S-074	2022-04-15	20	2022-04-15 01:59:00	11.1667	-2159	-2281	2.27139	2138526000	0.0526862	n.m.	n.m.	4308775	0.0511798	0.00201483	0.0850296	n.m.	n.m.	n.m.	16	-4	10	6e-09	9.41507e+08	1.00773	4.80501	5.69097	0.0850296	0.166658
S-074_LG2023@21	LG2023B	1	S-074	2022-04-15	20	2022-04-15 02:03:00	11.2333	-1683	-2516	2.2796	2156534000	0.0838505	n.m.	n.m.	4342535	0.0815914	0.00201366	0.0784008	n.m.	n.m.	n.m.	18	-5	3	5.9e-09	9.46013e+08	1.01256	4.22152	5.10697	0.0784008	0.153665
S-074_LG2023@22	LG2023B	1	S-074	2022-04-15	20	2022-04-15 02:06:00	11.2833	-2502	-2499	2.31668	2185590000	0.0461196	n.m.	n.m.	4404334	0.0459701	0.00201517	0.0941849	n.m.	n.m.	n.m.	13	-3	12	6e-09	9.43413e+08	1.00977	4.97207	5.85818	0.0941849	0.184602
S-074_LG2023@23	LG2023B	1	S-074	2022-04-15	20	2022-04-15 02:10:00	11.35	-2662	-2140	2.3382	2214781000	0.0383856	n.m.	n.m.	4465439	0.038619	0.0020162	0.0709815	n.m.	n.m.	n.m.	13	-4	10	6e-09	9.47217e+08	1.01384	5.48524	6.3718	0.0709815	0.139124
S-074_LG2023@24	LG2023B	1	S-074	2022-04-15	20	2022-04-15 02:13:00	11.4	-2937	-2107	2.36128	2208661000	0.107414	n.m.	n.m.	4452506	0.1079	0.00201593	0.0538105	n.m.	n.m.	n.m.	11	-3	9	6e-09	9.35368e+08	1.00116	5.35109	6.23753	0.0538105	0.105469
S-074_LG2023@25	LG2023B	1	S-074	2022-04-15	20	2022-04-15 02:24:00	11.5833	-2748	-2420	2.26622	2121810000	0.0596549	n.m.	n.m.	4277109	0.0587153	0.00201578	0.0693793	n.m.	n.m.	n.m.	12	-2	10	6e-09	9.36275e+08	1.00213	5.27828	6.16466	0.0693793	0.135984
S-074_LG2023@26	LG2023B	1	S-074	2022-04-15	20	2022-04-15 02:28:00	11.65	-2876	-2608	2.26263	2122133000	0.0276766	n.m.	n.m.	4274890	0.0244044	0.00201443	0.0616609	n.m.	n.m.	n.m.	12	-2	10	6e-09	9.37908e+08	1.00388	4.60353	5.48932	0.0616609	0.120855
S-074_LG2023@27	LG2023B	1	S-074	2022-04-15	20	2022-04-15 02:31:00	11.7	-3130	-2438	2.25496	2117390000	0.0883066	n.m.	n.m.	4267771	0.0875135	0.00201558	0.077043	n.m.	n.m.	n.m.	10	-1	9	6e-09	9.38993e+08	1.00504	5.17754	6.06383	0.077043	0.151004
S-074_LG2023@28	LG2023B	1	S-074	2022-04-15	20	2022-04-15 02:35:00	11.7667	-3490	-2488	2.2451	2147234000	0.0805527	n.m.	n.m.	4315152	0.0812771	0.00200963	0.08614	n.m.	n.m.	n.m.	7	0	4	6e-09	9.56408e+08	1.02368	2.21075	3.09443	0.08614	0.168834
S-074_LG2023@29	LG2023B	1	S-074	2022-04-15	20	2022-04-15 02:38:00	11.8167	-3882	-2573	2.24541	2115036000	0.0785544	n.m.	n.m.	4264020	0.0800077	0.00201605	0.0995624	n.m.	n.m.	n.m.	5	1	8	6e-09	9.41935e+08	1.00819	5.41143	6.29793	0.0995624	0.195142
S-074_LG2023@30	LG2023B	1	S-074	2022-04-15	20	2022-04-15 02:42:00	11.8833	-3947	-2339	2.24072	2042574000	0.0284071	n.m.	n.m.	4115274	0.0276097	0.00201475	0.098028	n.m.	n.m.	n.m.	3	0	17	6e-09	9.1157e+08	0.975689	4.76212	5.64804	0.098028	0.192135
S-074_LG2023@31	LG2023B	1	S-074	2022-04-15	20	2022-04-15 02:46:00	11.95	-4352	-2183	2.23274	2113671000	0.127812	n.m.	n.m.	4259714	0.124507	0.00201532	0.0871229	n.m.	n.m.	n.m.	0	2	11	6e-09	9.46671e+08	1.01326	5.04538	5.93156	0.0871229	0.170761
S-074_LG2023@32	LG2023B	1	S-074	2022-04-15	20	2022-04-15 02:49:00	12	-4595	-2767	2.22296	2086742000	0.0553624	n.m.	n.m.	4201281	0.0541062	0.00201332	0.067952	n.m.	n.m.	n.m.	-2	6	11	6e-09	9.38721e+08	1.00475	4.04997	4.93527	0.067952	0.133186
S-216_Zrn9@1	LG2023A	2	S-216	2023-08-15	20	2023-08-15 11:52:00	0.7	3784	6070	1.75764	1367035000	0.0668847	2970820	0.320252	2757296	0.0647304	0.00201699	0.116417	0.00217312	1.13435e-05	2.54101	5	5	-2	2.9e-08	7.77766e+08	0.993532	5.87971	6.66	0.116417	0.228178
S-216_Zrn9@2	LG2023A	2	S-216	2023-08-15	20	2023-08-15 11:56:00	0.766667	3775	6111	1.77563	1385987000	0.0597268	2923747	0.258946	2793866	0.0593819	0.0020158	0.143585	0.00210946	-5.23125e-05	2.00298	5	3	-2	2.9e-08	7.80559e+08	0.997099	5.28426	6.06409	0.143585	0.281427
S-216_Zrn9@3	LG2023A	2	S-216	2023-08-15	20	2023-08-15 12:01:00	0.85	3725	6090	1.79425	1397852000	0.0540166	2989597	0.232171	2816375	0.0531333	0.00201479	0.0901594	0.00213867	-2.31005e-05	1.80539	5	5	-22	2.9e-08	7.79071e+08	0.995199	4.78157	5.561	0.0901594	0.176712		on crack (outlier?)
S-216_Zrn1@1	LG2023A	2	S-216	2023-08-15	20	2023-08-15 12:13:00	1.05	4316	-1749	1.82375	1292189000	0.415893	11652770	0.427441	2606818	0.417575	0.00201736	0.118256	0.00901777	0.006856	0.173628	21	23	-28	2.8e-08	7.08535e+08	0.905095	6.06573					outlier (not zircon)
S-216_Zrn1@2	LG2023A	2	S-216	2023-08-15	20	2023-08-15 12:18:00	1.13333	4327	-1712	1.82547	1066464000	0.272844	7154579	0.353516	2168320	0.265645	0.00203319	0.165095	0.00670842	0.00454664	0.868869	39	-1	-40	2.9e-08	5.84214e+08	0.746285	13.9607					outlier (not zircon)
S-216_Zrn2@1	LG2023A	2	S-216	2023-08-15	20	2023-08-15 12:27:00	1.28333	4926	-4574	1.80294	1423022000	0.0254889	4655995	0.241921	2866270	0.0277539	0.00201421	0.0962623	0.00327188	0.00111011	2.25598	-28	37	-21	2.8e-08	7.89279e+08	1.00824	4.49481	5.27403	0.0962623	0.188674		higher OH/O (outlier?)
S-216_Zrn3@1	LG2023A	2	S-216	2023-08-15	20	2023-08-15 12:40:00	1.5	2434	-5364	1.75381	1439017000	0.0760816	11749580	0.159992	2907594	0.0744023	0.00202054	0.130235	0.00816491	0.00600314	0.853141	-3	15	-22	2.8e-08	8.2051e+08	1.04813	7.65111					outlier (not zircon)
S-217-A@1	LG2023C	3	S-217	2023-09-05	20	2023-09-05 15:34:00	0.283333	288	3598	2.10992	1611717000	0.0116025	4962827	0.0343588	3244059	0.0117686	0.0020128	0.0826548	0.00307922	0.00227469	0.356889	4	5	11	1.7e-08	7.63877e+08	1.01428	3.78865	5.01686	0.0826548	0.162003		outlier? (on crack and higher OH/O)
S-217-B@1	LG2023C	3	S-217	2023-09-05	20	2023-09-05 15:38:00	0.35	-3598	3960	2.11477	1656808000	0.0183598	6458066	0.091429	3328902	0.0195605	0.00200923	0.13826	0.00389791	0.00309338	1.04247	10	5	-1	1.7e-08	7.83447e+08	1.04026	2.00778	3.23381	0.13826	0.270989		outlier? (on crack and higher OH/O)
S-217-B@2	LG2023C	3	S-217	2023-09-05	20	2023-09-05 15:42:00	0.416667	-3577	3991	2.11844	1654975000	0.0105988	1281955	0.163023	3330637	0.0160389	0.0020125	0.0934488	0.000774607	-2.99208e-05	1.62126	9	3	2	1.7e-08	7.81222e+08	1.03731	3.64053	4.86856	0.0934488	0.18316
S-217-B@3	LG2023C	3	S-217	2023-09-05	20	2023-09-05 15:54:00	0.616667	-3652	3998	2.06243	1615760000	0.0490076	1308407	0.105155	3251882	0.0553015	0.0020126	0.119345	0.000809776	5.24896e-06	0.780896	11	6	-9	1.7e-08	7.83425e+08	1.04024	3.6914	4.91949	0.119345	0.233916
S-217-7@1	LG2023C	3	S-217	2023-09-05	20	2023-09-05 15:59:00	0.7	-3181	-4619	2.04827	1580949000	0.0177245	1289866	0.113895	3183563	0.0239029	0.0020137	0.132288	0.000815881	1.13536e-05	1.11543	23	-12	-5	1.7e-08	7.71846e+08	1.02486	4.24047	5.46924	0.132288	0.259284		outlier? (on crack)
S-217-7@2	LG2023C	3	S-217	2023-09-05	20	2023-09-05 16:03:00	0.766667	-3182	-4581	2.03544	1577365000	0.0115185	1341149	0.121254	3176773	0.0147319	0.00201397	0.088689	0.000850248	4.57208e-05	1.27806	23	-12	-3	1.7e-08	7.7495e+08	1.02898	4.37612	5.60505	0.088689	0.17383		outlier? (on crack)
S-217-5@1	LG2023C	3	S-217	2023-09-05	20	2023-09-05 16:15:00	0.966667	2465	-2483	2.03169	1520890000	0.0130404	1558151	0.0777925	3063491	0.0145691	0.00201428	0.110376	0.0010245	0.000219973	0.797805	20	-4	20	1.7e-08	7.48585e+08	0.993975	4.52623	5.75534	0.110376	0.216337		outlier? (on crack)
S-217-5@2	LG2023C	3	S-217	2023-09-05	20	2023-09-05 16:19:00	1.03333	2485	-2498	2.03247	1470083000	0.145184	1841735	0.268605	2960837	0.142675	0.00201406	0.126646	0.00125278	0.00044825	1.51108	21	-3	20	1.7e-08	7.23299e+08	0.960401	4.42001	5.64899	0.126646	0.248226		outlier? (on crack)
S-217-5@3	LG2023C	3	S-217	2023-09-05	20	2023-09-05 16:23:00	1.1	2469	-2519	2.02785	1449212000	0.0285923	1909522	0.0883188	2918605	0.0297422	0.00201393	0.105626	0.00131763	0.000513106	1.05474	22	-5	20	1.7e-08	7.14653e+08	0.948921	4.35169	5.58058	0.105626	0.207026		outlier? (on crack)
S-217-8@1	LG2023C	3	S-217	2023-09-06	20	2023-09-06 10:35:00	19.3	-4234	1938	2.15154	1693085000	0.0484424	2550285	0.141606	3412616	0.0549453	0.00201562	0.104346	0.00150629	0.000819816	1.08649	7	6	7	1.5e-08	7.86919e+08	1.02691	5.19599	5.77317	0.104346	0.204518		outlier? (on crack)
S-217-8@2	LG2023C	3	S-217	2023-09-06	20	2023-09-06 10:39:00	19.3667	-4268	2008	2.17282	1686920000	0.399435	8176307	0.828392	3398159	0.396788	0.00201442	0.0672457	0.00484534	0.00415887	4.44529	7	5	5	1.5e-08	7.76375e+08	1.01315	4.59805					outlier (on crack & inclusion)
S-217-3@1	LG2023C	3	S-217	2023-09-06	20	2023-09-06 10:43:00	19.4333	-4637	-1900	2.17837	1586782000	0.324923	1000905	0.156944	3200852	0.326318	0.00201719	0.111489	0.000630852	-5.56179e-05	2.1098	33	0	3	1.5e-08	7.28426e+08	0.950579	5.98195	6.55958	0.111489	0.218518
S-217-3@2	LG2023C	3	S-217	2023-09-06	20	2023-09-06 10:47:00	19.5	-4900	-1973	2.18784	1598685000	0.026706	1052334	0.0860695	3224055	0.0296607	0.00201669	0.107896	0.000658251	-2.82195e-05	0.857527	31	-1	4	1.5e-08	7.30715e+08	0.953566	5.7311	6.30859	0.107896	0.211477
S-217-10@1	LG2023C	3	S-217	2023-09-06	20	2023-09-06 10:51:00	19.5667	178	-4375	2.18823	1695458000	0.0245085	9104901	0.174208	3411299	0.0283906	0.00201202	0.0974191	0.00537015	0.00468368	1.5754	34	-15	0	1.5e-08	7.74809e+08	1.01111	3.40215					outlier (on crack & inclusion)

## Sheet: SIMS UNIL_Raw Data
SIMS raw data
																								Background corrections on other ratios
Analysis	Sample ID	Ipr (nA)	18O/16O	1se(%)	16O1H/16O	1se(%)	16O/Coeff	1se(%)	16O1H/Coeff	1se(%)
			H1/L'2		FC2/L'2		L'2		FC2		yield	d18Oraw	2se	comment	1s	2s
d18O_OH_100425_91500@14		2.02	0.002028	0.00746	8.399e-05	0.6756	1292000000	0.0377	108200	0.5983	638000000	11.4	0.15	emission 260	0.0333621	0.0653898
d18O_OH_100425_91500@15		2.02	0.002029	0.009052	8.444e-05	0.5308	1286000000	0.06916	108400	0.5591	635000000	11.93	0.18		0.0404818	0.0793443
d18O_OH_100425_91500@16		2.02	0.002028	0.009376	8.311e-05	0.4423	1281000000	0.09564	106400	0.4895	633000000	11.46	0.19		0.0419307	0.0821843
d18O_OH_100425_91500@17		2.02	0.002028	0.009904	8.282e-05	0.6967	1278000000	0.05771	105600	0.6714	632000000	11.34	0.2		0.044292	0.0868124
d18O_OH_100425_91500@18		2.03	0.002028	0.0106	7.996e-05	0.3873	1295000000	0.1507	103800	0.551	639000000	11.4	0.21		0.0474046	0.0929131
d18O_OH_100425_91500@19		2.02	0.002028	0.01	8.003e-05	0.4618	1292000000	0.06881	103200	0.4862	639000000	11.39	0.2		0.0447214	0.0876539
d18O_OH_100425_91500@20		2.01	0.002028	0.009079	8.309e-05	0.7462	1334000000	0.05929	110900	0.7754	662000000	11.19	0.18		0.0406025	0.0795809
d18O_OH_100425_91500@21		2.01	0.002028	0.006388	8.262e-05	0.7658	1329000000	0.03558	109400	0.6878	661000000	11.16	0.13		0.028568	0.0559933
d18O_OH_100425_2023-1_OG_zrn6@1	LG2023-1	2.03	0.002021	0.007589	0.0001451	0.3547	1307000000	0.03881	189700	0.3849	643000000	7.86	0.15		0.033939	0.0665205
d18O_OH_100425_2023-1_OG_zrn6@02	LG2023-1	2.03	0.00202	0.008559	0.0001591	0.07874	1299000000	0.05656	206800	0.09985	639000000	7.62	0.17		0.038277	0.0750229
d18O_OH_100425_2023-1_OG_zrn6@03	LG2023-1	2.03	0.002021	0.006832	0.0001449	0.2502	1298000000	0.04689	188100	0.2402	638000000	7.88	0.14		0.0305536	0.0598851
d18O_OH_100425_2023-1_OG_zrn6@04	LG2023-1	2.03	0.00202	0.009748	0.0001461	0.2072	1304000000	0.04963	190500	0.2178	642000000	7.59	0.19		0.0435944	0.085445
d18O_OH_100425_91500@22		2.02	0.00203	0.009387	8.021e-05	0.2995	1290000000	0.0809	103400	0.3737	638000000	12.31	0.19		0.0419799	0.0822807
d18O_OH_100425_91500@23		2.03	0.002027	0.007693	8.205e-05	0.7301	1321000000	0.03597	108400	0.7053	652000000	10.8	0.15		0.0344041	0.0674321
d18O_OH_100425_91500@24		2.02	0.002028	0.008688	8.691e-05	1.285	1313000000	0.03102	114200	1.271	649000000	11.17	0.17		0.0388539	0.0761537
d18O_OH_100425_91500@25		2.02	0.002028	0.008801	8.132e-05	0.6157	1300000000	0.04177	105800	0.6333	645000000	11.62	0.18		0.0393593	0.0771442
d18O_OH_100425_91500@47		2.01	0.002027	0.007914	7.735e-05	0.8462	1299000000	0.03673	100500	0.8149	647000000	10.66	0.16		0.0353925	0.0693693
d18O_OH_100425_91500@48		2	0.002028	0.008738	7.645e-05	0.666	1285000000	0.0376	98210	0.6387	641000000	11.13	0.17		0.0390775	0.0765919
d18O_OH_100425_91500@49		2	0.002027	0.008031	7.611e-05	0.6357	1270000000	0.03253	96200	0.5828	634000000	11.1	0.16		0.0359157	0.0703948
d18O_OH_100425_91500@50		2	0.002028	0.007382	7.405e-05	0.5716	1276000000	0.0596	94240	0.5743	636000000	11.15	0.15		0.0330133	0.0647061
d18O_OH_100425_91500@51		2	0.002027	0.009167	7.551e-05	0.5639	1260000000	0.03539	95160	0.5472	631000000	10.96	0.18		0.0409961	0.0803523
d18O_OH_100425_91500@52		1.99	0.002026	0.005666	7.458e-05	0.5576	1264000000	0.0452	94260	0.5537	636000000	10.34	0.11		0.0253391	0.0496647
d18O_OH_100425_91500@53		2	0.002027	0.01004	7.422e-05	0.4609	1261000000	0.03376	93620	0.4303	632000000	11.02	0.2		0.0449002	0.0880045
d18O_OH_100425_91500@54		1.99	0.002026	0.008313	7.539e-05	0.5758	1254000000	0.04739	94550	0.5342	631000000	10.45	0.17		0.0371769	0.0728667
d18O_OH_100425_2023-1_OG_zrn6@05	LG2023-1	2.01	0.002019	0.009264	8.185e-05	0.4983	1255000000	0.1391	102500	0.5936	626000000	6.72	0.19		0.0414299	0.0812025
d18O_OH_100425_2023-1_OG_zrn6@06	LG2023-1	2.01	0.00202	0.008501	0.0001445	0.1109	1244000000	0.03467	179900	0.1207	620000000	7.21	0.17		0.0380176	0.0745146
d18O_OH_100425_2023-1_OG_zrn6@07	LG2023-1	2.01	0.002019	0.008977	0.0001418	0.2556	1251000000	0.02783	177200	0.2457	623000000	6.83	0.18		0.0401464	0.0786869
d18O_OH_100425_2023-1_OG_zrn6@08	LG2023-1	2.01	0.002019	0.007435	0.0001439	0.3874	1239000000	0.05041	178300	0.3553	618000000	6.93	0.15		0.0332503	0.0651706
d18O_OH_100425_2023-1_OG_zrn6@09	LG2023-1	2	0.00202	0.009325	0.0001359	0.3272	1236000000	0.02985	167900	0.3079	617000000	7.58	0.19		0.0417027	0.0817372
d18O_OH_100425_2023-1_OG_zrn6@10	LG2023-1	2	0.002019	0.008781	0.0003374	0.2377	1247000000	0.03477	420700	0.241	622000000	6.93	0.18		0.0392698	0.0769689
d18O_OH_100425_91500@55		1.98	0.002025	0.006861	7.487e-05	0.5069	1251000000	0.05296	93550	0.4901	631000000	9.8	0.14		0.0306833	0.0601393
d18O_OH_100425_2023-1_OG_zrn6@11	LG2023-1	2	0.002019	0.006817	0.0002445	0.4088	1249000000	0.06565	305300	0.3546	624000000	6.65	0.14		0.0304866	0.0597536
d18O_OH_100425_2023-1_OG_zrn6@12	LG2023-1	2	0.00202	0.01188	0.0001438	0.3869	1237000000	0.07162	177700	0.4343	619000000	7.36	0.24		0.053129	0.104133
d18O_OH_100425_2023-1_OG_zrn9@1	LG2023-1	2.01	0.002019	0.008174	0.001662	0.4943	1307000000	0.1099	2171000	0.5999	652000000	7.05	0.16		0.0365552	0.0716483
d18O_OH_100425_2023-3_zrn6@1	LG2023-3	2.00751	0.00201937	0.00827352	0.00193896	0.252838	1269396000	0.125747	2471632	0.154814	6.32323e+08	7.06563	0.16547		0.0370003	0.0725206
d18O_OH_100425_2023-3_zrn6@2	LG2023-3	2.00696	0.00202005	0.00972832	0.00109381	3.73571	1248414000	0.278755	1366454	3.47101	6.22041e+08	7.40375	0.194566		0.0435064	0.0852725
d18O_OH_100425_2023-3_zrn6@3	LG2023-3	2.00446	0.0020197	0.00969856	0.000286291	0.248775	1297136000	0.490436	371475	0.723734	6.47124e+08	7.2292	0.193971		0.0433733	0.0850116
d18O_OH_100425_91500@56		1.97841	0.00202635	0.0104248	7.50721e-05	0.448393	1257108000	0.0269615	94362.3	0.428986	6.35413e+08	10.5476	0.208495		0.0466209	0.0913771
d18O_OH_100425_2023-3_zrn7@1	LG2023-3	2.0223	0.00202353	0.0091314	0.000313528	0.136517	1159104000	0.0863869	363598	0.196218	5.73162e+08	9.14323	0.182628	low yield	0.0408368	0.0800402
d18O_OH_100425_2023-3_zrn7@2	LG2023-3	2.01972	0.00201569	0.00763205	0.00049657	0.688193	1235296000	0.0503543	613279	0.671607	6.11618e+08	5.2294	0.152641		0.0341316	0.0668979
d18O_OH_100425_2023-3_zrn7@3	LG2023-3	2.01643	0.00202059	0.00992386	0.000245326	0.550797	1166665000	0.089309	286255	0.466034	5.78579e+08	7.67504	0.198477		0.0443808	0.0869865

## Sheet: SIMS UNIL_Summary
SwissSIMS - 10.04.2025
	d18O VSMOW	2se		OH/O		sdt d18O repro 2sd	0.58	‰	(1 standard excluded)
d18O_OH_100425_2023-1_OG_zrn6@1	6.38398	0.151784		0.000145075		OH/O of 91500:	8.25456e-05
d18O_OH_100425_2023-1_OG_zrn6@02	6.14211	0.171171		0.000159107
d18O_OH_100425_2023-1_OG_zrn6@03	6.40343	0.136638		0.000144923
d18O_OH_100425_2023-1_OG_zrn6@04	6.11069	0.194952		0.000146078
d18O_OH_100425_2023-1_OG_zrn6@05	5.59776	0.185288		8.18541e-05		sdt d18O repro 2sd	0.58	‰	(1 standard excluded)
d18O_OH_100425_2023-1_OG_zrn6@06	6.08449	0.170028		0.000144532		OH/O of 91500:	7.51354e-05
d18O_OH_100425_2023-1_OG_zrn6@07	5.70498	0.179537		0.000141781
d18O_OH_100425_2023-1_OG_zrn6@08	5.80272	0.148706		0.000143928
d18O_OH_100425_2023-1_OG_zrn6@09	6.45503	0.186505		0.000135943
d18O_OH_100425_2023-1_OG_zrn6@10	5.80322	0.175613		0.000337393
d18O_OH_100425_2023-1_OG_zrn6@11	5.52195	0.136336		0.000244526
d18O_OH_100425_2023-1_OG_zrn6@12	6.2346	0.23757		0.000143839
d18O_OH_100425_2023-1_OG_zrn9@1	5.93089	0.163471		0.00166245
d18O_OH_100425_2023-3_zrn6@1	5.94186	0.16547		0.00193896		Core
d18O_OH_100425_2023-3_zrn6@2	6.27998	0.194566		0.00109381		outer rim
d18O_OH_100425_2023-3_zrn6@3	6.10544	0.193971		0.000286291		inner rim
d18O_OH_100425_2023-3_zrn7@1	8.01946	0.182628	low yield	0.000313528		Tapped a crack/bright CL
d18O_OH_100425_2023-3_zrn7@2	4.10563	0.152641		0.00049657		on cracks
d18O_OH_100425_2023-3_zrn7@3	6.55128	0.198477		0.000245326		on cracks
