# Supplementary material for: Insights into early continental crust formation from the most ancient heart of Scotland
Source: Nat Commun. 2026 Apr 21;17:5474. doi: 10.1038/s41467-026-72076-6 (PMC13284193; doi:10.1038/s41467-026-72076-6)
Supplement: Supplementary file 6 — Supplementary Data 4 [file 41467_2026_72076_MOESM6_ESM.xlsx]

## Sheet: Analytical conditions
Data 4. U-Pb isotopic analyses carried out at Curtin University.
Procedure for LA-ICP-MS analysis of zircon
Laboratory and Sample Preparation
Laboratory name	GeoHistory Facility, John de Laeter Centre, Curtin University
Sample type/mineral	Magmatic and metamorphic Zircons
Sample preparation	Conventional mineral separation, 1 inch resin mount, 1 mm polish to finish
Imaging	BSE and CL, ZEISS Ultra Plus field emission scanning electron microscope, 10 nA, 17 mm working distance, 20 kV accelerating voltage
Laser ablation system
Make, Model and type	Resonetics Resolution M-50A-LR
Ablation cell and volume	low-volume Laurin Technic S155 cell
Laser wavelength (nm)	193 nm
Pulse width (ns)	5 ns
Fluence (J cm-2)	~2.3 J cm‐2
Repetition rate (Hz)	10.0 Hz
Ablation duration (s)	30 s
Ablation pit depth / ablation rate
Spot diameter (mm) nominal/actual	33 µm / 33 µm
Sampling mode / pattern	Static spot ablation
Cell carrier gas flow (l min-1)	He (320 mL/min) and N2 (1.2 mL/min)
ICP-MS Instrument
Make, Model and type	Agilent 8900 quadrupole ICPMS
Sample introduction	laser ablation
RF power (W)	1500 W
Make-up gas flow (l min-1)	980 ml min-1
Detection system	ion counting/peak hopping
Masses measured	see below
Integration time per peak/dwell times (ms)	29Si (0.005), 49Ti (0.01), 202Hg (0.005), 204Pb (0.005), 206Pb (0.02), 207Pb (0.02), 208Pb (0.02), 232Th (0.02), 235U (0.02), 238U (0.02)
Data Processing
Gas blank
Calibration strategy	OG1 used as primary reference material, Plešovice, Temora, GJ1 and 91500 used as secondaries/validation
Reference Material info	OG1 (Stern et al. ,2009)
	GJ‐1 (Jackson et al., 2004)
	Plešovice (Sláma et al., 2008)
	Temora (Black et al., 2003)
	91500 (Wiedenbeck et al., 1995)
Data processing package used / Correction for LIEF	Iolite 4.0, VizualAge for uncertainty propagation and age calculation. LIEF correction assumes reference material and samples behave identically.
Mass discrimination	normalized to reference material
Common-Pb correction, composition and uncertainty	No common-Pb correction applied
Uncertainty level and propagation	Ages are quoted at 2s absolute, propagation is by quadratic addition. Reproducibility and age uncertainty of reference material are propagated where appropriate.
Quality control / Validation	GJ1– Weighted average 206Pb/238U age = 592 ± 3 (2s, MSWD = 0.73, n =29) (0.15% Weighted average uncertainty (internal), 1.0% Total external uncertainty)
	Plešovice – Weighted average 206Pb/238U age = 331 ± 2.0 (2s, MSWD = 0.96, n = 16) (0.15% Weighted average uncertainty (internal), 1.0% Total external uncertainty)
	Maniitsoq ‐ Weighted average 207Pb/206Pb age = 3007.7 ± 2.9 (2s, MSWD = 1, n = 29) (0.18% Weighted average uncertainty (internal), 1.0% Total external uncertainty)
	91500 – Weighted average 207Pb/206Pb age = 1064 ± 10 (2s, MSWD = 1.1, n = 28) (0.15% Weighted average uncertainty (internal), 1.0% Total external uncertainty)
	Systematic uncertainty for propagation is 1.0% (2s ).
Laser Log Files
File	File start time	File end time	Time file loaded	Samples	Offset (s)	Widths
/Volumes/elementXR_2/0_Data_2023/231031_Silvia_Fernanda/231031a_Silvia_Fernanda_part1_log_20231031_163444.csv	2023-10-31 16:34:46.164	2023-10-31 19:56:04.579	2023-11-01 11:25:16.444	GJ-1 - 1,2023_1 - 76,2023_1 - 14,OG-1 - 1,2023_1 - 77,2023_1 - 15,2023_1 - 78,2023_1 - 16,2023_1 - 69,2023_1 - 79,GJ-1 - 3,2023_1 - 17,2023_1 - 80,2023_1 - 18,Temora - 1,GJ-1 - 2,2023_1 - 19,2023_1 - 81,2023_1 - 7,2023_1 - 20,2023_1 - 82,2023_1 - 21,2023_1 - 83,2023_1 - 68,2023_1 - 22,2023_1 - 84,2023_1 - 85,GJ-1 - 4,2023_1 - 61,2023_1 - 86,GJ-1 - 5,2023_1 - 87,GJ-1 - 6,2023_1 - 70,2023_1 - 88,NI…	-3595.01	19
/Volumes/elementXR_2/0_Data_2023/231031_Silvia_Fernanda/231031b_Silvia_Fernanda_part2_log_20231031_201918.csv	2023-10-31 20:19:19.079	2023-11-01 09:37:28.974	2023-11-01 11:25:17.596	Oracle - 5,M1 215_6A - 80,M1 215_6A - 81,M1 215_6A - 82,M1 215_6A - 83,M1 215_9A - 1,M1 215_9A - 2,M1 215_9A - 3,M1 215_9A - 4,M1 215_6A - 20,M1 215_9A - 5,M1 215_9A - 6,M1 215_9A - 7,M1 215_9A - 8,GJ-1 - 19,GJ-1 - 20,GJ-1 - 21,M1 215_6A - 21,NIST610 - 13,NIST610 - 14,91500 - 7,AUSZ7-1 - 7,Plesovice - 7,Zr-blank - 7,OG-1 - 7,TAN-BRA - 7,Temora - 7,Oracle - 7,M1 215_9A - 9,M1 215_9A - 10,M1 215_9A…	-3595.84	19

## Sheet: U-Pb (Unknown)
														IsoplotRb
				Isotopic ratios							rho			Dates (Ma)														Approx. Conc. (ppm)
				206Pb/	±2σ	238U/	±2σ	207Pb/	±2σ		206Pb/238U	207Pb/206Pb		207Pb/	±2σ	206Pb/	±2σ	207Pb/	±2σ		±2σ	Disca						U	Th	Pb
AnalyticalSpot		Notes		238U	abs	206Pb	abs	206Pb	abs		207Pb/235U	238U/206Pb		235U	abs	238U	abs	206Pb	abs	conc.	abs			Th/U		Group
LG20_23
LG20_23 - 1.d				0.358503	0.0091626	2.78919	0.0714715	0.181249	0.00151462		0.765676	0.143635		2330	49	1975	85	2664	27	2421	46	17		0.284266				1050.77	298.699	623.46
LG20_23 - 2.d				0.544011	0.0136931	1.8364	0.0458158	0.198137	0.00159945		0.564619	0.239117		2806	50	2800	112	2810	26	2807	49	0.21		0.370609		G3		875.431	324.442	915.373
LG20_23 - 3.d		dark core		0.721295	0.0181851	1.38568	0.0342439	0.309868	0.00247892		0.640522	0.252188		3513	51	3501	133	3520	24	3515	49	0.37		0.524738		G2		561.76	294.777	1054.63
LG20_23 - 4.d				0.495408	0.0133977	2.02577	0.0543272	0.247993	0.0023757		0.86858	-0.140995		2931	55	2594	113	3171	30	3091	38	16		0.385235				486.87	187.559	470.344
LG20_23 - 5.d				0.385121	0.0100142	2.59333	0.0644249	0.242295	0.00207699		0.82698	0.0742575		2670	51	2100	91	3134	27	2906	39	28		0.0832621				919.144	76.5298	179.724
LG20_23 - 6.d				0.600304	0.0193959	1.70575	0.0599861	0.283247	0.00290957		0.986234	-0.825497		3250	72	3031	153	3380	31	3416	17	13		0.0913342				571.132	52.1639	177.984
LG20_23 - 7.d				0.516433	0.0138236	1.93264	0.0521091	0.192607	0.0022637		0.667916	0.0955929		2732	54	2684	115	2764	38	2740	52	1.8		0.333607		G3		136.514	45.5421	136.819
LG20_23 - 8.d		dark core		0.707605	0.0179576	1.41296	0.0351054	0.310756	0.00281499		0.496615	0.293949		3501	52	3449	133	3524	27	3503	52	1.4		0.432691		G2		159.036	68.8133	269.109
LG20_23 - 9.d				0.517265	0.0131313	1.93352	0.0495646	0.192284	0.00241329		0.425826	0.117817		2735	53	2688	109	2761	40	2733	53	1.6		0.77368		G3		81.7498	63.2482	170.192
LG20_23 - 10.d				0.565286	0.0153861	1.77289	0.0471097	0.205199	0.00248158		0.697751	0.03195		2876	56	2888	124	2867	39	2874	53	-0.45		1.54623		G3		115.495	178.582	486.686
LG20_23 - 11.d				0.553563	0.0147519	1.81202	0.047594	0.204796	0.00270621		0.665449	-0.0349348		2852	57	2840	120	2864	42	2854	55	0.5		0.73298		G3		68.5242	50.2269	146.445
LG20_23 - 12.d				0.532582	0.0140005	1.88147	0.0478427	0.197288	0.00252857		0.554477	0.186978		2776	54	2752	115	2803	41	2778	54	1.1		0.746214		G3		77.9394	58.1594	160.64
LG20_23 - 13.d		core		0.740059	0.0190522	1.35171	0.0352111	0.338773	0.00331271		0.705637	0.0202103		3629	54	3571	138	3657	29	3640	49	1.8		0.623625		G1		184.922	115.322	395.998
LG20_23 - 14.d				0.327161	0.00919775	3.06331	0.0930553	0.195408	0.00281202		0.799573	-0.452237		2314	64	1825	88	2787	46	2358	97	23		0.0917769				645.564	59.2478	225.944
LG20_23 - 15.d		core		0.638349	0.0173677	1.57009	0.0422409	0.289355	0.00254972		0.919965	-0.221913		3327	57	3183	134	3413	27	3401	32	6.6		0.0658511				735.237	48.4162	176.914
LG20_23 - 16.d				0.569075	0.0159169	1.76309	0.0487269	0.210378	0.00386321		0.642265	-0.0975153		2904	64	2904	128	2908	58	2904	63	0.21		1.03198		G3		69.0753	71.2844	229.303
LG20_23 - 17.d				0.15464	0.00458548	6.46886	0.207581	0.161621	0.00334461		0.870803	-0.688704		1522	67	927	50	2472	68	560	36	110		0.0666213				2416.51	160.991	672.384
LG20_23 - 18.d		mix core-rim		0.650553	0.0171383	1.54319	0.0429229	0.279159	0.00236381		0.921932	-0.267116		3310	54	3230	131	3358	26	3351	31	3.6		0.402048				444.783	178.824	657.914
LG20_23 - 19.d		core		0.704656	0.0182783	1.42323	0.0372053	0.315114	0.00264022		0.850937	-0.181208		3507	54	3438	135	3545	25	3533	40	2.6		0.292892		G2		532.817	156.058	571.903
LG20_23 - 20.d				0.551978	0.0139712	1.81407	0.0448586	0.20073	0.00175251		0.452991	0.311615		2833	50	2833	114	2831	28	2833	50	-0.057		0.453989		G3		413.318	187.642	546.316
LG20_23 - 21.d				0.532709	0.0138094	1.88	0.0497775	0.219664	0.00246257		0.602107	0.128163		2882	53	2753	114	2978	35	2894	52	4.7		0.225656		G3		456.07	102.915	303.155
LG20_23 - 22.d		core		0.730821	0.0184787	1.36981	0.0349298	0.332826	0.00288733		0.510906	0.264175		3595	52	3536	135	3629	26	3598	51	1.8		0.702015		G1		245.011	172.002	640.8
LG20_23 - 23.d		core		0.734004	0.0185669	1.36468	0.0352309	0.33635	0.00300928		0.513496	0.273003		3614	52	3548	135	3646	27	3618	52	1.8		0.760206		G1		195.216	148.404	556.532
LG20_23 - 24.d		mixed core		0.720233	0.0188259	1.39114	0.0367328	0.302939	0.00258976		0.809472	0.410601		3491	53	3497	138	3485	26	3489	43	-0.24		0.313415				428.471	134.289	531.401
LG20_23 - 25.d				0.5349	0.0135576	1.873	0.0470507	0.198647	0.0019691		0.302404	0.384629		2795	51	2762	112	2814	32	2792	50	1.1		0.657228		G3		209.941	137.979	391.542
LG20_23 - 26.d				0.565393	0.0146579	1.77253	0.0455723	0.211268	0.00189422		0.762433	0.170536		2903	52	2889	118	2915	28	2906	46	0.54		0.496243		G3		301.307	149.521	457.751
LG20_23 - 27.d				0.525913	0.0133853	1.90171	0.0470137	0.196278	0.00235275		0.232014	0.292779		2772	53	2724	111	2795	38	2766	51	1.5		1.08424		G3		82.2838	89.2155	237.064
LG20_23 - 28.d				0.539227	0.0138964	1.85603	0.0467889	0.197533	0.00171346		0.734737	0.375317		2796	51	2780	114	2805	28	2799	46	0.59		0.608471		G3		369.353	224.741	630.125
LG20_23 - 29.d		core		0.631258	0.0165442	1.58911	0.0415172	0.278067	0.00245194		0.868408	-0.17119		3279	54	3155	128	3351	27	3332	38	5.2		0.747737				197.095	147.375	466.729
LG20_23 - 30.d				0.153299	0.00418918	6.51776	0.17865	0.1917	0.00396193		0.820775	-0.584961		1650	62	919	46	2756	67	556	36	120		0.0336073				2439.89	81.9979	1178.89
LG20_23 - 31.d				0.53303	0.0142757	1.88264	0.0501221	0.193875	0.00167187		0.922779	-0.157355		2763	53	2754	118	2775	28	2768	34	0.44		0.196459		G3		460.777	90.5237	274.356
LG20_23 - 32.d				0.518644	0.013239	1.92989	0.05063	0.198289	0.00202775		0.401619	0.282892		2759	51	2693	110	2811	33	2757	51	2.5		0.463886		G3		202.875	94.1107	262.944
LG20_23 - 33.d		core		0.719888	0.0182056	1.39082	0.0351399	0.316273	0.00274181		0.468612	0.308952		3529	52	3496	134	3551	26	3530	52	1.1		0.673497		G2		151.011	101.706	371.032
(a) Discordance calculated based on concordia distance (a') Discordance calculated based on concordia distence (Vermeesch, P. 2021: On the treatment of discordant detrital zircon U–Pb data, Geochronology, 3, 247–257, https://doi.org/10.5194/gchron-3-247-2021)
(b) Vermeesch, P., 2018. IsoplotR: A free and open toolbox for geochronology. Geoscience Frontiers 9, 1479–1493. https://doi.org/10.1016/j.gsf.2018.04.001

## Sheet: U-Pb (VRMs)
												IsoplotRb
		Isotopic ratios							rho			Dates (Ma)
		207Pb/	±2σ	206Pb/	±2σ	207Pb/	±2σ		206Pb/238U	207Pb/206Pb		207Pb/	±2σ	206Pb/	±2σ	207Pb/	±2σ	concordia	±2σ	Disca
AnalyticalSpot		235U	abs	238U	abs	206Pb	abs		207Pb/235U	238U/206Pb		235U	abs	238U	abs	206Pb	abs		abs
Z_OG1
ogc - 1.d		29.064	0.785562	0.705054	0.0178159	0.299127	0.0027641		0.301204	0.358763		3455.68	26.53	3439.79	67.36	3464.91	47.95	3455.04	26.45	0.4953
ogc - 2.d		29.0466	0.783384	0.704765	0.0178542	0.298829	0.00275408		0.457242	0.320758		3455.09	26.47	3438.69	67.51	3464.62	42.28	3455.62	26.43	0.4973
ogc - 3.d		29.0749	0.779912	0.705328	0.0178542	0.299356	0.00259296		0.459277	0.36235		3456.05	26.33	3440.82	67.49	3464.89	42.06	3456.56	26.27	0.4613
ogc - 4.d		29.0545	0.77859	0.704845	0.0178005	0.298981	0.0025651		0.460793	0.370641		3455.36	26.3	3439	67.31	3464.86	41.93	3455.92	26.24	0.4959
ogc - 5.d		29.0432	0.779866	0.704868	0.0177721	0.298699	0.00254876		0.495955	0.249402		3454.98	26.36	3439.08	67.2	3464.21	40.56	3455.82	26.19	0.4807
ogc - 6.d		29.116	0.790543	0.705581	0.0179091	0.299982	0.00284849		0.349517	0.350113		3457.44	26.65	3441.78	67.69	3466.52	46.47	3457.12	26.66	0.4827
ogc - 7.d		29.0347	0.779019	0.704681	0.0177638	0.299174	0.00258212		0.471467	0.331942		3454.69	26.34	3438.38	67.18	3464.17	41.51	3455.34	26.25	0.4941
ogc - 8.d		29.0722	0.783732	0.705204	0.0178388	0.298078	0.00270873		0.340035	0.362499		3455.96	26.46	3440.35	67.44	3465.02	46.56	3455.59	26.46	0.482
ogc - 9.d		29.0567	0.783749	0.704849	0.0178537	0.300253	0.00278983		0.39425	0.346656		3455.44	26.48	3439.01	67.51	3464.97	44.65	3455.44	26.51	0.5022
ogc - 10.d		29.0597	0.778197	0.705094	0.0177863	0.298778	0.00243156		0.58148	0.192976		3455.54	26.29	3439.94	67.24	3464.59	36.93	3457.2	25.59	0.474
ogc - 11.d		29.0617	0.779678	0.704895	0.0178075	0.299407	0.00265304		0.28596	0.461909		3455.61	26.33	3439.18	67.33	3465.14	48.27	3454.87	26.22	0.513
ogc - 12.d		29.0651	0.782875	0.705255	0.01789	0.298881	0.00276269		0.416241	0.366277		3455.72	26.44	3440.55	67.63	3464.53	43.84	3455.89	26.46	0.4621
ogc - 13.d		29.0316	0.797149	0.703865	0.0184232	0.299286	0.00269789		0.72527	0.314283		3454.59	26.95	3435.29	69.7	3465.8	30.86	3458.88	24.12	0.6249
ogc - 14.d		29.0779	0.78201	0.70528	0.0178152	0.298933	0.00272215		0.335967	0.422258		3456.15	26.4	3440.64	67.35	3465.15	46.61	3455.76	26.39	0.4794
ogc - 15.d		29.0374	0.782003	0.704764	0.0178034	0.298532	0.00264591		0.439169	0.280399		3454.78	26.43	3438.69	67.32	3464.13	42.89	3455.14	26.43	0.4889
ogc - 16.d		29.0752	0.778961	0.705148	0.0178167	0.29975	0.00262427		0.378094	0.418603		3456.06	26.3	3440.14	67.36	3465.3	45.02	3455.96	26.33	0.4878
ogc - 17.d		29.0521	0.783578	0.704987	0.0178186	0.298985	0.00267547		0.410446	0.320343		3455.28	26.48	3439.53	67.37	3464.42	44.01	3455.4	26.5	0.4802
ogc - 18.d		29.0593	0.780124	0.704956	0.0178491	0.298762	0.00265554		0.475513	0.356093		3455.52	26.35	3439.42	67.49	3464.87	41.45	3456.2	26.25	0.4875
ogc - 19.d		29.0595	0.780802	0.704989	0.0177982	0.299214	0.00257969		0.514468	0.253655		3455.53	26.37	3439.54	67.29	3464.81	39.85	3456.55	26.12	0.4833
ogc - 20.d		29.0632	0.780479	0.705065	0.0178306	0.299017	0.00265782		0.45856	0.379397		3455.66	26.36	3439.83	67.41	3464.85	42.09	3456.18	26.31	0.4797
ogc - 21.d		29.0555	0.781067	0.704918	0.0178624	0.299162	0.00261962		0.510183	0.320198		3455.4	26.39	3439.27	67.54	3464.76	40.1	3456.39	26.15	0.4874
ogc - 22.d		29.0656	0.784737	0.705075	0.0179165	0.299031	0.00280203		0.397471	0.362501		3455.73	26.5	3439.87	67.74	3464.95	44.62	3455.77	26.53	0.4848
ogc - 23.d		29.0523	0.784952	0.704949	0.0177956	0.298803	0.00272276		0.396632	0.306359		3455.29	26.52	3439.39	67.29	3464.52	44.54	3455.3	26.55	0.486
ogc - 24.d		29.0724	0.783797	0.705194	0.0179639	0.299262	0.00251027		0.67428	0.264237		3455.96	26.46	3440.32	67.91	3465.05	32.86	3458.73	24.66	0.4902
ogc - 25.d		29.042	0.784762	0.704818	0.0178585	0.298804	0.00260904		0.582963	0.235392		3454.94	26.52	3438.89	67.53	3464.26	37.12	3456.66	25.82	0.4877
ogc - 26.d		29.0702	0.781901	0.705129	0.0178966	0.299345	0.00263838		0.519396	0.322279		3455.89	26.4	3440.07	67.66	3465.08	39.76	3456.96	26.12	0.4782
ogc - 27.d		29.0617	0.783506	0.705001	0.0178957	0.299594	0.00271339		0.456168	0.342273		3455.6	26.46	3439.59	67.66	3464.9	42.35	3456.11	26.42	0.4856
ogc - 28.d		29.0528	0.782763	0.704966	0.0178491	0.297813	0.00275867		0.360789	0.389206		3455.3	26.45	3439.45	67.49	3464.51	45.83	3455.07	26.47	0.4875
ogc - 29.d		29.0632	0.783881	0.705011	0.0178314	0.299475	0.00262602		0.545718	0.275033		3455.66	26.48	3439.62	67.42	3464.96	38.67	3456.98	26.05	0.485
VRMs																														206Pb/238U WM age
Z_GJ1
GJ1 - 1.d		0.795748	0.0253115	0.0951929	0.00242272	0.0602211	0.00114732		0.0889938	0.207371		594.43	14.31	586.18	14.26	626.04	87.06	590.27	10.22	1.173
GJ1 - 2.d		0.794032	0.0250398	0.0958811	0.00244029	0.0602795	0.00114954		0.0176687	0.2613		593.46	14.17	590.22	14.35	605.83	85.95	591.86	10.29	0.457
GJ1 - 3.d		0.767295	0.0231024	0.0944382	0.00240985	0.0587966	0.0010019		0.0391782	0.279919		578.21	13.27	581.73	14.2	564.4	76.52	579.82	10.65	-0.5012
GJ1 - 4.d		0.789961	0.0241963	0.0957268	0.0024331	0.0597516	0.00101977		0.210487	0.106071		591.15	13.73	589.32	14.31	598.18	82.06	590.28	10.37	0.2583
GJ1 - 5.d		0.794846	0.0246789	0.0953862	0.00243573	0.0602105	0.00112679		0.0954112	0.234072		593.92	13.96	587.31	14.34	619.23	81.86	590.7	10.57	0.9336
GJ1 - 6.d		0.74479	0.0233647	0.0926563	0.00235714	0.0585142	0.00111336		0.111876	0.168509		565.2	13.6	571.23	13.91	541.01	84.55	568.13	10.11	-0.8801
GJ1 - 7.d		0.784115	0.0249781	0.0958616	0.00243472	0.0589795	0.00114519		0.0853885	0.188377		587.83	14.22	590.11	14.32	579.01	88.05	588.96	10.14	-0.3246
GJ1 - 8.d		0.802357	0.0264249	0.0969351	0.00246482	0.0597949	0.00127448		0.011002	0.23028		598.16	14.89	596.42	14.49	604.74	89.37	597.26	10.46	0.2451
GJ1 - 9.d		0.797396	0.024901	0.097023	0.00247507	0.0595455	0.00112788		0.0148521	0.261108		595.36	14.07	596.94	14.54	589.34	80.96	596.12	10.82	-0.2212
GJ1 - 10.d		0.800534	0.0252699	0.0957542	0.00243205	0.0597829	0.00114637		0.145921	0.116562		597.13	14.25	589.48	14.31	626.3	85.47	593.3	10.34	1.082
GJ1 - 11.d		0.801457	0.024437	0.0963646	0.00246183	0.0602888	0.00109288		0.0433615	0.282931		597.65	13.77	593.07	14.48	615.06	84.46	595.47	10.16	0.6408
GJ1 - 12.d		0.792567	0.024234	0.0967812	0.00246062	0.0595127	0.00104909		0.0339619	0.245151		592.63	13.73	595.52	14.46	581.58	84.48	593.99	10.16	-0.4048
GJ1 - 13.d		0.817405	0.0249975	0.0982843	0.00249819	0.0602867	0.00107108		0.043896	0.251223		606.6	13.97	604.34	14.66	615.03	79.89	605.53	10.79	0.3109
GJ1 - 14.d		0.81575	0.0255587	0.0973344	0.00247434	0.0608445	0.00110277		0.136882	0.142952		605.67	14.29	598.77	14.53	631.61	81.53	602.27	10.82	0.9624
GJ1 - 15.d		0.81312	0.0247452	0.0969343	0.00246482	0.0606615	0.00102149		0.122275	0.197725		604.2	13.86	596.42	14.49	633.52	77.09	600.51	10.94	1.082
GJ1 - 16.d		0.801944	0.0251147	0.096117	0.00245155	0.0605473	0.00110406		0.187872	0.126428		597.92	14.15	591.61	14.42	621.94	81.21	594.83	10.78	0.888
GJ1 - 17.d		0.800364	0.0243208	0.0964472	0.002447	0.0600699	0.00103307		0.134045	0.170087		597.03	13.72	593.55	14.39	610.28	81.49	595.38	10.4	0.4871
GJ1 - 18.d		0.815807	0.0253577	0.0976757	0.00249233	0.0606934	0.00114317		0.0943625	0.230467		605.71	14.18	600.77	14.63	624.2	80.45	603.33	10.9	0.6841
GJ1 - 19.d		0.787964	0.0239681	0.0965139	0.0024614	0.0592467	0.00101791		0.141946	0.191967		590.02	13.61	593.95	14.47	574.93	81.43	591.84	10.44	-0.5512
GJ1 - 20.d		0.794421	0.025048	0.0966841	0.00246311	0.0594267	0.00115083		0.111334	0.18116		593.68	14.17	594.95	14.48	588.83	83.77	594.3	10.59	-0.1786
GJ1 - 21.d		0.799072	0.0248845	0.0967355	0.00246653	0.0595976	0.00109612		0.0944509	0.202245		596.3	14.04	595.25	14.5	600.33	77.99	595.8	11.07	0.1483
GJ1 - 22.d		0.781881	0.0246677	0.0954886	0.00242663	0.0591384	0.00109395		0.20308	0.0862603		586.56	14.06	587.92	14.28	581.29	86.63	587.23	10.17	-0.1938
GJ1 - 23.d		0.799281	0.0250184	0.0958816	0.00244235	0.0598549	0.00109835		0.0315548	0.282725		596.42	14.12	590.23	14.36	620.04	81.6	593.38	10.7	0.8732
GJ1 - 24.d		0.807079	0.0250853	0.0961547	0.00245369	0.0605805	0.00111883		0.124357	0.202013		600.81	14.1	591.84	14.43	634.84	86.34	596.41	10.14	1.26
GJ1 - 25.d		0.809038	0.0251455	0.0965046	0.00245672	0.0607063	0.00109844		0.00529391	0.282229		601.91	14.11	593.89	14.44	632.24	81.28	597.99	10.71	1.123
GJ1 - 26.d		0.792937	0.0239041	0.0955062	0.0024449	0.0608052	0.00100065		0.119731	0.224745		592.84	13.54	588.02	14.39	611.32	78.28	590.6	10.65	0.6771
GJ1 - 27.d		0.789827	0.0240727	0.0956196	0.00243048	0.0597089	0.00100005		0.163302	0.144389		591.07	13.66	588.69	14.3	600.24	78.34	589.95	10.7	0.3361
GJ1 - 28.d		0.816783	0.0253962	0.0959483	0.00243518	0.0614133	0.00110443		0.171247	0.0949082		606.25	14.19	590.62	14.32	665.13	82.35	598.45	10.55	2.193
GJ1 - 29.d		0.787743	0.0248123	0.0962464	0.00245499	0.059624	0.00110083		0.0839915	0.200269		589.89	14.09	592.37	14.44	580.36	84.35	591.1	10.49	-0.3503
																														207Pb/206Pb WM age
Z_91500
91500 - 1.d		1.77287	0.0638971	0.172668	0.00451732	0.0734053	0.00196344		0.0673134	0.227592		1035.57	23.4	1026.79	24.83	1054.15	86.79	1031.45	17.64	0.798
91500 - 2.d		1.82883	0.0656938	0.175994	0.00457542	0.0750379	0.00184715		0.169846	0.13579		1055.86	23.58	1045.05	25.08	1078.27	81.5	1050.83	18.65	0.9675
91500 - 3.d		1.77607	0.0740738	0.172395	0.00462788	0.0745153	0.00260068		-0.00620743	0.279993		1036.74	27.09	1025.29	25.45	1060.96	100.09	1030.63	18.56	1.075
91500 - 4.d		1.79573	0.0635526	0.175366	0.00449774	0.0745877	0.00194091		-0.047672	0.319535		1043.91	23.08	1041.61	24.67	1048.73	90.09	1042.83	16.46	0.2074
91500 - 5.d		1.81802	0.0645911	0.176756	0.00459257	0.0748814	0.00189777		0.158097	0.12545		1051.97	23.27	1049.23	25.16	1057.68	81.67	1050.73	18.4	0.2445
91500 - 6.d		1.72461	0.0704711	0.172005	0.00455787	0.073119	0.00248869		0.15439	0.124601		1017.74	26.26	1023.15	25.07	1006.13	91.59	1020.59	19.45	-0.5091
91500 - 7.d		1.80858	0.0648639	0.174855	0.00454711	0.0750732	0.00196703		0.125512	0.190261		1048.56	23.45	1038.81	24.95	1068.95	83.55	1044.01	18.19	0.8783
91500 - 8.d		1.79487	0.0632544	0.176298	0.0045823	0.073541	0.00182941		0.107472	0.21219		1043.6	22.98	1046.72	25.11	1037.06	83.77	1045	17.82	-0.2785
91500 - 9.d		1.85323	0.065664	0.177045	0.00457808	0.0761857	0.00188844		0.085634	0.210386		1064.58	23.37	1050.81	25.07	1092.91	84.18	1058.18	17.89	1.226
91500 - 10.d		1.79901	0.0668829	0.176013	0.00457386	0.0734881	0.00201037		0.0678525	0.211456		1045.1	24.26	1045.16	25.07	1044.97	88.53	1045.13	18.02	-0.005418
91500 - 11.d		1.82262	0.0647741	0.175199	0.00452063	0.0754859	0.00186141		0.144494	0.146775		1053.63	23.3	1040.69	24.8	1080.53	81.84	1047.59	18.25	1.161
91500 - 12.d		1.86305	0.0654259	0.176255	0.00462987	0.0771696	0.00193308		-0.00180856	0.298449		1068.07	23.2	1046.48	25.37	1112.42	87.65	1058.15	17.22	1.918
91500 - 13.d		1.91489	0.0740697	0.178693	0.00477828	0.0765542	0.00232316		0.048649	0.274645		1086.29	25.8	1059.83	26.13	1139.74	91.37	1073.08	18.96	2.373
91500 - 14.d		1.85548	0.062708	0.17639	0.00457066	0.0756769	0.00174571		-0.0769459	0.373281		1065.38	22.3	1047.22	25.05	1102.75	88.27	1057.22	16.09	1.607
91500 - 15.d		1.82702	0.0635298	0.176153	0.00457771	0.0749756	0.00179528		0.101705	0.238416		1055.21	22.82	1045.92	25.09	1074.47	82.81	1051.04	17.77	0.825
91500 - 16.d		1.81189	0.062558	0.174547	0.00450097	0.0750639	0.00175948		0.205705	0.0978669		1049.76	22.59	1037.12	24.7	1076.16	77.51	1044.11	18.38	1.128
91500 - 17.d		1.80303	0.0640873	0.175622	0.00454856	0.0740291	0.00182942		0.16318	0.115024		1046.56	23.22	1043.01	24.94	1053.96	81.42	1044.93	18.35	0.3174
91500 - 18.d		1.81111	0.0647537	0.175586	0.00455258	0.0742074	0.00191487		0.165616	0.133391		1049.48	23.39	1042.82	24.97	1063.38	81.55	1046.4	18.47	0.5975
91500 - 19.d		1.82849	0.0624887	0.177028	0.00454821	0.0745938	0.0016846		0.134063	0.164614		1055.74	22.43	1050.72	24.91	1066.13	80.24	1053.52	17.77	0.4435
91500 - 20.d		1.78744	0.063223	0.174667	0.00457117	0.0741664	0.00180725		0.183568	0.164949		1040.89	23.03	1037.77	25.09	1047.45	80.55	1039.49	18.47	0.2793
91500 - 21.d		1.82395	0.0636743	0.175846	0.00455889	0.075319	0.00188538		0.11833	0.189068		1054.11	22.89	1044.24	24.99	1074.59	82.23	1049.64	17.91	0.8785
91500 - 22.d		1.80643	0.0645446	0.17417	0.00454086	0.0756888	0.00190434		0.137293	0.153804		1047.79	23.35	1035.05	24.93	1074.44	82.81	1041.86	18.25	1.147
91500 - 23.d		1.79354	0.0624816	0.175638	0.00456136	0.0741249	0.0017887		0.119795	0.186465		1043.11	22.71	1043.1	25.01	1043.14	82.48	1043.11	17.79	0.001214
91500 - 24.d		1.93375	0.0782078	0.17614	0.00464738	0.0811407	0.00273982		0.0541617	0.230733		1092.84	27.07	1045.85	25.47	1187.68	92.97	1067.3	19.34	4.324
91500 - 25.d		1.7792	0.0638445	0.176464	0.00459846	0.0728202	0.0018805		0.0599687	0.245246		1037.89	23.33	1047.63	25.19	1017.42	87.22	1042.34	17.57	-0.8732
91500 - 26.d		1.79999	0.0662192	0.175553	0.00461099	0.0745151	0.00204756		0.0269729	0.273139		1045.45	24.01	1042.63	25.29	1051.35	89.92	1044.12	17.66	0.2545
91500 - 27.d		1.79809	0.0640523	0.175074	0.00456292	0.0753158	0.00193421		0.106612	0.188445		1044.77	23.24	1040.01	25.03	1054.73	84.26	1042.58	17.94	0.4272
91500 - 28.d		1.83684	0.062644	0.176186	0.0045586	0.0756754	0.00183829		0.045296	0.289971		1058.73	22.42	1046.1	24.99	1084.85	83.94	1053.1	17.13	1.118
91500 - 29.d		1.81642	0.061307	0.174902	0.00452477	0.0760314	0.0017466		0.109503	0.229509		1051.4	22.1	1039.06	24.83	1077.1	80.73	1046	17.45	1.094
																														207Pb/206Pb WM age
Z_Maniitsoq
mani - 1.d		17.6304	0.482159	0.575646	0.0146311	0.222432	0.0021755		0.453654	0.270108		2969.79	26.28	2930.96	59.86	2996.19	44.42	2970.05	26.37	1.337
mani - 2.d		17.7594	0.479967	0.580052	0.0146919	0.222776	0.00211888		0.236682	0.419731		2976.79	25.98	2948.96	59.94	2995.65	52.06	2974.34	25.56	0.9933
mani - 3.d		17.7329	0.482524	0.575003	0.0145368	0.223311	0.00213427		0.412273	0.204469		2975.36	26.15	2928.33	59.5	3007.3	45.79	2974.59	26.28	1.629
mani - 4.d		17.7813	0.490887	0.576212	0.014664	0.223582	0.00251542		0.314556	0.260307		2977.98	26.54	2933.28	59.97	3008.3	49.97	2975.12	26.46	1.577
mani - 5.d		18.0476	0.495982	0.584198	0.0148027	0.224491	0.00231163		0.367173	0.208978		2992.28	26.44	2965.86	60.24	3010.08	47.81	2991.29	26.45	0.9154
mani - 6.d		17.6546	0.481132	0.567985	0.0144277	0.225493	0.0022391		0.318972	0.342989		2971.11	26.19	2899.54	59.32	3019.92	49.37	2966.61	26.23	2.537
mani - 7.d		18.1305	0.493141	0.591866	0.0150057	0.222262	0.00220828		0.248886	0.386821		2996.68	26.17	2996.98	60.77	2996.48	51.84	2996.71	25.72	-0.01051
mani - 8.d		18.2708	0.494503	0.590738	0.0149444	0.224537	0.00205506		0.427419	0.244422		3004.1	26.06	2992.41	60.56	3011.93	45.06	3004.08	26.08	0.3982
mani - 9.d		18.0124	0.48905	0.588779	0.0148747	0.221432	0.00208015		0.425501	0.195823		2990.4	26.12	2984.47	60.35	2994.38	45.25	2990.37	26.13	0.2026
mani - 10.d		18.0545	0.491575	0.584221	0.0147956	0.223608	0.00210196		0.403234	0.259978		2992.64	26.2	2965.95	60.21	3010.63	46.18	2992.17	26.26	0.9182
mani - 11.d		18.1902	0.494785	0.588906	0.0149256	0.224184	0.00219373		0.37119	0.313604		2999.85	26.18	2984.98	60.56	3009.83	47.39	2999.39	26.17	0.512
mani - 12.d		18.3125	0.501671	0.591379	0.0149583	0.224978	0.00236619		0.215972	0.360815		3006.3	26.38	2995.01	60.59	3013.85	53.03	3005.21	25.78	0.4012
mani - 13.d		18.3412	0.496239	0.591543	0.0149477	0.226364	0.00217553		0.294127	0.387619		3007.81	26.05	2995.67	60.55	3015.93	49.96	3007.04	25.83	0.4231
mani - 14.d		18.2809	0.494221	0.585619	0.0148308	0.22516	0.00203503		0.42833	0.283628		3004.64	26.03	2971.63	60.3	3026.79	44.96	3004.54	26.11	1.128
mani - 15.d		17.9067	0.486912	0.583666	0.014788	0.222798	0.00230555		0.245162	0.407939		2984.73	26.15	2963.69	60.2	2998.94	51.93	2982.94	25.74	0.7478
mani - 16.d		17.887	0.486124	0.582625	0.0147872	0.223234	0.00219619		0.334215	0.316432		2983.68	26.13	2959.45	60.23	3000.04	48.8	2982.48	26.07	0.8452
mani - 17.d		18.1315	0.501755	0.585786	0.0149249	0.223745	0.00246809		0.254933	0.323713		2996.74	26.63	2972.31	60.67	3013.17	52.17	2994.67	26.25	0.8655
mani - 18.d		18.3654	0.506296	0.598224	0.0154296	0.222547	0.00226981		0.515511	0.211652		3009.08	26.55	3022.68	62.24	3000	42.29	3008.38	26.38	-0.4581
mani - 19.d		18.2147	0.49752	0.59104	0.0150229	0.223123	0.00240913		0.189064	0.446885		3001.14	26.29	2993.64	60.87	3006.17	54	3000.37	25.55	0.2682
mani - 20.d		18.0239	0.492377	0.581177	0.0147613	0.224737	0.00217077		0.454916	0.227118		2991.01	26.28	2953.55	60.18	3016.29	44.26	2991.34	26.37	1.282
mani - 21.d		18.261	0.495879	0.593017	0.0150238	0.223457	0.00214712		0.405758	0.204388		3003.58	26.14	3001.64	60.8	3004.88	46.04	3003.56	26.14	0.06631
mani - 22.d		18.0797	0.493666	0.586906	0.0149079	0.22297	0.00223238		0.344104	0.289258		2993.98	26.27	2976.87	60.56	3005.5	48.56	2993.22	26.21	0.594
mani - 23.d		18.1617	0.494143	0.588275	0.0149571	0.224376	0.00224802		0.314914	0.382847		2998.34	26.18	2982.42	60.71	3009.02	49.53	2997.45	26.04	0.5543
mani - 24.d		18.0431	0.491074	0.585716	0.0148326	0.223274	0.00218879		0.374728	0.253225		2992.03	26.18	2972.03	60.3	3005.5	47.27	2991.42	26.19	0.6907
mani - 25.d		18.4926	0.504205	0.598748	0.0151954	0.223922	0.00218697		0.437555	0.268067		3015.72	26.26	3024.79	61.27	3009.68	44.91	3015.68	26.24	-0.3068
mani - 26.d		18.1804	0.496094	0.587093	0.0148861	0.225399	0.00225057		0.334866	0.32187		2999.33	26.26	2977.62	60.46	3013.91	48.81	2998.26	26.19	0.7541
mani - 27.d		17.7938	0.485319	0.577838	0.0146379	0.223965	0.00222097		0.347074	0.267254		2978.65	26.22	2939.92	59.81	3004.9	48.37	2976.84	26.23	1.354
mani - 28.d		18.3868	0.505654	0.590067	0.0149789	0.225016	0.00240132		0.28436	0.340067		3010.2	26.48	2989.69	60.73	3023.92	50.82	3008.74	26.23	0.7183
mani - 29.d		18.1818	0.495404	0.590267	0.0149769	0.223889	0.002336		0.286185	0.32698		2999.4	26.22	2990.5	60.71	3005.37	50.57	2998.8	25.96	0.3115
Z_Plesovice
ples - 1.d		0.377347	0.0114863	0.0517051	0.00131263	0.0529554	0.000901102		0.0912572	0.183336		325.084	8.468	324.981	8.048	325.824	85.856	325.03	6.094	0.02481
ples - 2.d		0.380715	0.0117704	0.0522757	0.00132583	0.0531593	0.000970537		0.0238671	0.237683		327.564	8.656	328.48	8.123	321.062	89.79	328.052	5.992	-0.2183
ples - 3.d		0.377116	0.0118102	0.0520666	0.00132233	0.0526175	0.000995984		0.122734	0.149653		324.914	8.708	327.199	8.1	308.569	86.118	326.149	6.278	-0.5487
ples - 4.d		0.384339	0.0118422	0.0527073	0.00133616	0.053059	0.000943959		0.0612315	0.20835		330.226	8.686	331.12	8.181	323.931	87.841	330.701	6.133	-0.2115
ples - 5.d		0.385383	0.0118241	0.0522246	0.00132575	0.0534194	0.000937158		-0.0416357	0.324747		330.991	8.666	328.167	8.124	350.889	91.828	329.49	5.807	0.67
ples - 6.d		0.371204	0.0111018	0.0510435	0.00128925	0.0527195	0.000831952		0.0697124	0.19007		320.545	8.221	320.922	7.906	317.811	85.876	320.742	5.893	-0.09134
ples - 7.d		0.390762	0.011587	0.0528722	0.0013385	0.0534143	0.000835759		0.078451	0.230248		334.926	8.46	332.13	8.198	354.388	84.596	333.478	6.119	0.6545
ples - 8.d		0.385083	0.011526	0.0532974	0.00134726	0.0525114	0.000850488		0.00179227	0.260081		330.771	8.45	334.732	8.244	303.004	89.215	332.797	5.899	-0.928
ples - 9.d		0.385114	0.0117047	0.0527618	0.00133632	0.0530357	0.000891894		0.0509679	0.232396		330.794	8.581	331.456	8.181	326.136	87.521	331.142	6.069	-0.1563
ples - 10.d		0.376978	0.0113822	0.0518347	0.00131135	0.0526489	0.000889316		0.0389029	0.222573		324.812	8.393	325.778	8.035	317.897	87.808	325.317	5.914	-0.2314
ples - 11.d		0.385492	0.0117032	0.0527459	0.00133467	0.0530824	0.000890047		0.147751	0.158587		331.071	8.577	331.359	8.175	329.051	82.904	331.223	6.338	-0.06786
ples - 12.d		0.391401	0.0119292	0.0532011	0.00134718	0.0533915	0.000928961		0.050168	0.212837		335.392	8.705	334.144	8.245	344.058	87.419	334.732	6.137	0.2919
ples - 13.d		0.385215	0.0116812	0.0531257	0.00134894	0.0527974	0.000887279		0.164446	0.133215		330.868	8.562	333.685	8.258	311.105	82.414	332.335	6.407	-0.6621
ples - 14.d		0.380886	0.0113281	0.0520901	0.00132133	0.0529595	0.000829644		0.221681	0.105035		327.69	8.33	327.34	8.094	330.173	78.359	327.509	6.417	0.08319
ples - 15.d		0.391403	0.0121887	0.0533063	0.00135856	0.0535237	0.00102899		0.0187909	0.275985		335.394	8.895	334.787	8.317	339.606	90.298	335.069	6.133	0.142
ples - 16.d		0.383054	0.0117265	0.0527202	0.00133751	0.0529485	0.000931045		0.0590596	0.232703		329.283	8.609	331.199	8.193	315.76	87.774	330.291	6.104	-0.4535
ples - 17.d		0.390672	0.0122312	0.0529934	0.00134503	0.0533961	0.000995201		0.0359984	0.238197		334.86	8.93	332.871	8.234	348.701	89.504	333.781	6.165	0.4678
ples - 18.d		0.39118	0.0119189	0.0534573	0.00135779	0.0529392	0.000898819		0.0103511	0.275315		335.231	8.699	335.711	8.31	331.904	89.501	335.482	6.039	-0.1118
ples - 19.d		0.389524	0.0116966	0.0532264	0.0013509	0.0533559	0.000929394		0.00358254	0.276319		334.022	8.547	334.297	8.269	332.104	89.003	334.164	5.953	-0.06435
ples - 20.d		0.378169	0.0123831	0.0523443	0.00133624	0.0520347	0.00105831		0.070465	0.20474		325.69	9.123	328.896	8.184	302.833	91.346	327.477	6.295	-0.7703
ples - 21.d		0.382109	0.0117671	0.0525949	0.00133219	0.0526786	0.000918307		0.144682	0.123457		328.589	8.645	330.434	8.158	315.541	83.997	329.573	6.343	-0.4381
ples - 22.d		0.38388	0.0114037	0.0520914	0.00133399	0.0535316	0.000851256		0.19665	0.175447		329.889	8.367	327.346	8.174	347.863	79.6	328.579	6.402	0.6029
ples - 23.d		0.380883	0.0116347	0.0512926	0.0013071	0.0536557	0.000883443		0.245407	0.0957658		327.688	8.555	322.455	8.014	365.023	78.108	324.836	6.538	1.261
ples - 24.d		0.392897	0.0121015	0.0525755	0.00133685	0.0540302	0.000947577		0.0551813	0.238638		336.483	8.822	330.317	8.188	379.32	87.355	333.148	6.177	1.451
ples - 25.d		0.394854	0.0122862	0.053746	0.00136582	0.0529733	0.000966611		0.043071	0.232421		337.909	8.944	337.479	8.357	340.869	89.022	337.679	6.237	0.09993
ples - 26.d		0.37035	0.0118426	0.0526426	0.00133859	0.0510084	0.000980461		0.147785	0.0997492		319.913	8.775	330.728	8.2	241.893	87.124	325.717	6.394	-2.601
ples - 27.d		0.382994	0.0118801	0.0529762	0.00134077	0.0526299	0.000930817		0.212287	0.0477265		329.239	8.722	332.767	8.21	304.375	81.198	331.134	6.572	-0.8351
ples - 28.d		0.397171	0.0123866	0.0530926	0.00135285	0.0542763	0.00101512		0.0416494	0.272672		339.594	9.002	333.483	8.282	381.645	88.666	336.265	6.232	1.427
ples - 29.d		0.380533	0.012206	0.0527305	0.00135114	0.0523639	0.00107022		0.102966	0.187889		327.43	8.978	331.261	8.273	300.29	88.796	329.516	6.38	-0.9123
(a) Discordance calculated based on concordia distance (a') Discordance calculated based on concordia distence (Vermeesch, P. 2021: On the treatment of discordant detrital zircon U–Pb data, Geochronology, 3, 247–257, https://doi.org/10.5194/gchron-3-247-2021)
(b) Vermeesch, P., 2018. IsoplotR: A free and open toolbox for geochronology. Geoscience Frontiers 9, 1479–1493. https://doi.org/10.1016/j.gsf.2018.04.001
