# Supplementary material for: Insights into early continental crust formation from the most ancient heart of Scotland
Source: Nat Commun. 2026 Apr 21;17:5474. doi: 10.1038/s41467-026-72076-6 (PMC13284193; doi:10.1038/s41467-026-72076-6)
Supplement: Supplementary file 7 — Supplementary Data 5 [file 41467_2026_72076_MOESM7_ESM.xlsx]

## Sheet: Sesh1 U-Pb + TE An.Cond. (Zrn) 
Dataset 5. LA-ICPMS U-Pb and trace element analyses in zircon
Procedure for LA-ICP-MS analysis of zircon
Laboratory and Sample Preparation
Laboratory name	Department of Earth Science, ETH Zürich
Sample type/mineral	Magmatic Zircons
Sample preparation	Conventional mineral separation, 1 inch resin mount, 1 µm polish to finish
Imaging	BSE and CL, ZEISS Ultra Plus field emission scanning electron microscope, 10 nA, 17 mm working distance, 20 kV accelerating voltage
Laser ablation system
Make, Model and type	ASI (Resonetics) Resolution S155
Ablation cell and volume	Laurin Technic, 2 volume cell, effective volume ca. 1 cm3
Laser wavelength (nm)	193 nm
Pulse width (ns)	25 ns
Fluence (J cm-2)	~2 J cm‐2
Repetition rate (Hz)	5.0 Hz
Ablation duration (s)	30 s
Ablation pit depth / ablation rate	~16 µm pit depth, equivalent to 0.08 mm/pulse
Spot diameter (µm) nominal/actual	19 µm / 19 µm
Sampling mode / pattern	Static spot ablation
Carrier gas	100% He in the cell, Ar make‐up gas combined in cell above ablation in funnel.
Cell carrier gas flow (l min-1)	0.25 l min-1
ICP-MS Instrument
Make, Model and type	Thermo Element XR, Sector‐field single collector ICP‐MS
Sample introduction	direct
RF power (W)	1400 W ‐ 1600 W (tuned daily)
Make-up gas flow (l min-1)	0.90 ‐ 0.99 l min‐1 Ar (tuned daily)
Additional gas flow (l min-1)	2 ml min-1 N2 Added to make up gas flow
Detection system	triple (pulse counting, analog, Faraday) cross calibrated daily
Masses measured	27, 31, 49, 89, 91, 93, 137, 139, 140, 141, 146, 147, 153, 157, 159, 163, 165, 166, 169, 172, 175, 178, 181, 202, 204, 206, 207, 208, 232, 235, 238
Integration time per peak/dwell times (ms)	50 ms (206, 207, 238), 11 ms (all other masses)
Total integration time per output data point (s)	~0.627 s
Typical oxide rate (ThO/Th)	<0.20%
Typical doubly charged rate (Ba++/Ba+)	0.035
IC Dead time (ns)	4 to 20
Data Processing
Gas blank	30 s
Calibration strategy	OG1 used as primary reference material, Plešovice, Temora, GJ1 and 91500 used as secondaries/validation
	OG1 (Stern et al., 2009)
Reference Material info	GJ-1 (Jackson et al., 2004)
	Plešovice (Sláma et al., 2008)
	Temora (Black et al., 2003)
	91500 (Wiedenbeck et al., 1995)
Data processing package used / Correction for LIEF	Iolite 4 (Paton et al., 2010, 2011), VizualAge for uncertainty propagation and age calculation (Petrus and Kamber, 2012). LIEF correction assumes reference material and samples behave identically. Final age calculation using IsplotR. 6.0 (Vermeesch, 2018)
Mass discrimination	normalized to reference material
Common-Pb correction, composition and uncertainty	No common-Pb correction applied
Uncertainty level and propagation	Ages are quoted at 2s absolute, propagation is by quadratic addition. Reproducibility and age uncertainty of reference material are propagated where appropriate.
Quality control / Validation	GJ1– Weighted average 206Pb/238U age = 601 ± 3 (2s, MSWD = 0.69, n =48) (0.15% Weighted average uncertainty (internal), 1.0% Total external uncertainty)
	Plešovice – Weighted average 206Pb/238U age = 337 ± 2.9 (2s, MSWD = 0.53, n = 16) (0.15% Weighted average uncertainty (internal), 1.0% Total external uncertainty)
	Temora ‐ Weighted average 206Pb/238U age = 412.4 ± 3.6 (2s, MSWD = 0.52, n = 16) (0.18% Weighted average uncertainty (internal), 1.0% Total external uncertainty)
	91500 – Weighted average 207Pb/206Pb age = 1065.4 ± 11.7 (2s, MSWD = 0.97, n = 16) (0.15% Weighted average uncertainty (internal), 1.0% Total external uncertainty)
	Systematic uncertainty for propagation is 1.5% (2s ).
Black, L.P., Kamo, S.L., Allen, C.M., Aleinikoff, J.N., Davis, D.W., Korsch, R.J., Foudoulis, C., 2003. TEMORA 1: a new zircon standard for Phanerozoic U–Pb geochronology. Chemical Geology 200, 155–170.
Jackson, S.E., Pearson, N.J., Griffin, W.L., Belousova, E.A., 2004. The application of laser ablation-inductively coupled plasma-mass spectrometry to in situ U–Pb zircon geochronology. Chemical Geology 211, 47–69. https://doi.org/10.1016/j.chemgeo.2004.06.017
Paton, C., Hellstrom, J., Paul, B., Woodhead, J., Hergt, J., 2011. Iolite: Freeware for the visualization and processing of mass spectrometric data. J. Anal. At. Spectrom. 26, 2508.
Paton, C., Woodhead, J.D., Hellstrom, J.C., Hergt, J.M., Greig, A., Maas, R., 2010. Improved laser ablation U-Pb zircon geochronology through robust downhole fractionation correction: improved laser ablation U-Pb geochronology. Geochem. Geophys. Geosyst. 11, Q0AA06.
Petrus, J.A., Kamber, B.S., 2012. VizualAge: A Novel Approach to Laser Ablation ICP-MS U-Pb Geochronology Data Reduction. Geostandards and Geoanalytical Research 36, 247–270.
Sláma, J., Košler, J., Condon, D.J., Crowley, J.L., Gerdes, A., Hanchar, J.M., Horstwood, M.S.A., Morris, G.A., Nasdala, L., Norberg, N., Schaltegger, U., Schoene, B., Tubrett, M.N., Whitehouse, M.J., 2008. Plešovice zircon — A new natural reference material for U–Pb and Hf isotopic microanalysis. Chemical Geology 249, 1–35.
Stern, R.A., Bodorkos, S., Kamo, S.L., Hickman, A.H., and Corfu, F., 2009, Measurement of SIMS Instrumental Mass Fractionation of Pb Isotopes During Zircon Dating: Geostandards and Geoanalytical Research, v. 33, p. 145–168, doi:10.1111/j.1751-908X.2009.00023.x.
Wiedenbeck, M., Allé, P., Corfu, F., Griffin, W.L., Meier, M., Oberli, F., Quadt, A.V., Roddick, J.C., Spiegel, W., 1995. Three natural zircon standards for U-Th-Pb, Lu-Hf, trace element and REE analyses. Geostandards and Geoanalytical Research 19, 1–23.
Laser Log Files
File	File start time	File end time	Time file loaded	Samples	Offset (s)	Widths
/Volumes/elementXR_2/0_Data_2023/231031_Silvia_Fernanda/231031a_Silvia_Fernanda_part1_log_20231031_163444.csv	2023-10-31 16:34:46.164	2023-10-31 19:56:04.579	2023-11-01 11:25:16.444	GJ-1 - 1,2023_1 - 76,2023_1 - 14,OG-1 - 1,2023_1 - 77,2023_1 - 15,2023_1 - 78,2023_1 - 16,2023_1 - 69,2023_1 - 79,GJ-1 - 3,2023_1 - 17,2023_1 - 80,2023_1 - 18,Temora - 1,GJ-1 - 2,2023_1 - 19,2023_1 - 81,2023_1 - 7,2023_1 - 20,2023_1 - 82,2023_1 - 21,2023_1 - 83,2023_1 - 68,2023_1 - 22,2023_1 - 84,2023_1 - 85,GJ-1 - 4,2023_1 - 61,2023_1 - 86,GJ-1 - 5,2023_1 - 87,GJ-1 - 6,2023_1 - 70,2023_1 - 88,NI…	-3595.01	19
/Volumes/elementXR_2/0_Data_2023/231031_Silvia_Fernanda/231031b_Silvia_Fernanda_part2_log_20231031_201918.csv	2023-10-31 20:19:19.079	2023-11-01 09:37:28.974	2023-11-01 11:25:17.596	Oracle - 5,M1 215_6A - 80,M1 215_6A - 81,M1 215_6A - 82,M1 215_6A - 83,M1 215_9A - 1,M1 215_9A - 2,M1 215_9A - 3,M1 215_9A - 4,M1 215_6A - 20,M1 215_9A - 5,M1 215_9A - 6,M1 215_9A - 7,M1 215_9A - 8,GJ-1 - 19,GJ-1 - 20,GJ-1 - 21,M1 215_6A - 21,NIST610 - 13,NIST610 - 14,91500 - 7,AUSZ7-1 - 7,Plesovice - 7,Zr-blank - 7,OG-1 - 7,TAN-BRA - 7,Temora - 7,Oracle - 7,M1 215_9A - 9,M1 215_9A - 10,M1 215_9A…	-3595.84	19

## Sheet: Sesh2 U-Pb + TE An.Cond. (Zrn) 
Procedure for LA-ICP-MS analysis of zircon
Laboratory and Sample Preparation
Laboratory name	Department of Earth Science, ETH Zürich
Sample type/mineral	Magmatic Zircons
Sample preparation	Polished thin sections (30 µm thickness)
Imaging	CL, JEOL T300, 10 nA, 17 mm working distance, 15 kV accelerating voltage
Laser ablation system
Make, Model and type	ASI (Resonetics) Resolution S155
Ablation cell and volume	Laurin Technic, 2 volume cell, effective volume ca. 1 cm3
Laser wavelength (nm)	193 nm
Pulse width (ns)	25 ns
Fluence (J cm-2)	~2 J cm‐2
Repetition rate (Hz)	5.0 Hz
Ablation duration (s)	30 s
Ablation pit depth / ablation rate	~16 µm pit depth, equivalent to 0.08 mm/pulse
Spot diameter (µm) nominal/actual	19 µm / 19 µm
Sampling mode / pattern	Static spot ablation
Carrier gas	100% He in the cell, Ar make‐up gas combined in cell above ablation in funnel.
Cell carrier gas flow (l min-1)	0.25 l min-1
ICP-MS Instrument
Make, Model and type	Thermo Element XR, Sector‐field single collector ICP‐MS
Sample introduction	direct
RF power (W)	1400 W ‐ 1600 W (tuned daily)
Make-up gas flow (l min-1)	0.90 ‐ 0.99 l min‐1 Ar (tuned daily)
Additional gas flow (l min-1)	2 ml min-1 N2 Added to make up gas flow
Detection system	triple (pulse counting, analog, Faraday) cross calibrated daily
Masses measured	27, 31, 49, 89, 91, 93, 137, 139, 140, 141, 146, 147, 153, 157, 159, 163, 165, 166, 169, 172, 175, 178, 181, 202, 204, 206, 207, 208, 232, 235, 238
Integration time per peak/dwell times (ms)	50 ms (206, 207, 238), 11 ms (all other masses)
Total integration time per output data point (s)	~0.627 s
Typical oxide rate (ThO/Th)	<0.20%
Typical doubly charged rate (Ba++/Ba+)	0.035
IC Dead time (ns)	4 to 20
Data Processing
Gas blank	30 s
Calibration strategy	GJ‐1 used as primary reference material; Plešovice, OG-1 and 91500 used as secondaries/validation
Reference Material info	GJ‐1 (Jackson et al., 2004)
	Plešovice (Sláma et al., 2008)
	OG-1 (Stern et al., 2009)
	91500 (Wiedenbeck et al., 1995)
Data processing package used / Correction for LIEF	Iolite 4 (Paton et al., 2010, 2011), VizualAge for uncertainty propagation and age calculation (Petrus and Kamber, 2012). LIEF correction assumes reference material and samples behave identically. Final age calculation using IsplotR. 6.0 (Vermeesch, 2018)
Mass discrimination	normalized to reference material
Common-Pb correction, composition and uncertainty	No common-Pb correction applied
Uncertainty level and propagation	Ages are quoted at 2s absolute, propagation is by quadratic addition. Reproducibility and age uncertainty of reference material are propagated where appropriate.
Quality control / Validation	Plešovice – Weighted average 206Pb/238U age = 340.2 ± 3.9 (2s, MSWD =1.6, n = 3) (0.15% Weighted average uncertainty (internal), 1.0% Total external uncertainty)
	OG-1 – Weighted average 207Pb/206Pb age = 3461 ± 23 (2s, MSWD = 0.5, n = 2) (0.15% Weighted average uncertainty (internal), 1.0% Total external uncertainty)
	91500 – Weighted average 207Pb/206U age = 1068 ± 27 (2s, MSWD = 1.9, n = 3) (0.15% Weighted average uncertainty (internal), 1.0% Total external uncertainty)
	Systematic uncertainty for propagation is 1.5% (2s).
Jackson, S.E., Pearson, N.J., Griffin, W.L., Belousova, E.A., 2004. The application of laser ablation-inductively coupled plasma-mass spectrometry to in situ U–Pb zircon geochronology. Chemical Geology 211, 47–69. https://doi.org/10.1016/j.chemgeo.2004.06.017
Paton, C., Hellstrom, J., Paul, B., Woodhead, J., Hergt, J., 2011. Iolite: Freeware for the visualization and processing of mass spectrometric data. J. Anal. At. Spectrom. 26, 2508.
Paton, C., Woodhead, J.D., Hellstrom, J.C., Hergt, J.M., Greig, A., Maas, R., 2010. Improved laser ablation U-Pb zircon geochronology through robust downhole fractionation correction: improved laser ablation U-Pb geochronology. Geochem. Geophys. Geosyst. 11, Q0AA06.
Petrus, J.A., Kamber, B.S., 2012. VizualAge: A Novel Approach to Laser Ablation ICP-MS U-Pb Geochronology Data Reduction. Geostandards and Geoanalytical Research 36, 247–270.
Sláma, J., Košler, J., Condon, D.J., Crowley, J.L., Gerdes, A., Hanchar, J.M., Horstwood, M.S.A., Morris, G.A., Nasdala, L., Norberg, N., Schaltegger, U., Schoene, B., Tubrett, M.N., Whitehouse, M.J., 2008. Plešovice zircon — A new natural reference material for U–Pb and Hf isotopic microanalysis. Chemical Geology 249, 1–35.
Stern, R.A., Bodorkos, S., Kamo, S.L., Hickman, A.H., and Corfu, F., 2009, Measurement of SIMS Instrumental Mass Fractionation of Pb Isotopes During Zircon Dating: Geostandards and Geoanalytical Research, v. 33, p. 145–168, doi:10.1111/j.1751-908X.2009.00023.x.
Wiedenbeck, M., Allé, P., Corfu, F., Griffin, W.L., Meier, M., Oberli, F., Quadt, A.V., Roddick, J.C., Spiegel, W., 1995. Three natural zircon standards for U-Th-Pb, Lu-Hf, trace element and REE analyses. Geostandards and Geoanalytical Research 19, 1–23.
Vermeesch, P., 2018. IsoplotR: A free and open toolbox for geochronology. Geoscience Frontiers 9, 1479–1493

## Sheet: Sesh3 U-Pb + TE An.Cond. (Zrn) 
Procedure for LA-ICP-MS analysis of zircon
Laboratory and Sample Preparation
Laboratory name	Department of Earth Science, ETH Zürich
Sample type/mineral	Magmatic Zircons
Sample preparation	1 inch indium mount
Imaging	CL, JEOL T300, 10 nA, 17 mm working distance, 15 kV accelerating voltage
Laser ablation system
Make, Model and type	ASI (Resonetics) Resolution S155
Ablation cell and volume	Laurin Technic, 2 volume cell, effective volume ca. 1 cm3
Laser wavelength (nm)	193 nm
Pulse width (ns)	25 ns
Fluence (J cm-2)	~2 J cm‐2
Repetition rate (Hz)	5.0 Hz
Ablation duration (s)	30 s
Ablation pit depth / ablation rate	~16 µm pit depth, equivalent to 0.08 mm/pulse
Spot diameter (µm) nominal/actual	19 µm / 19 µm
Sampling mode / pattern	Static spot ablation
Carrier gas	100% He in the cell, Ar make‐up gas combined in cell above ablation in funnel.
Cell carrier gas flow (l min-1)	0.25 l min-1
ICP-MS Instrument
Make, Model and type	Thermo Element XR, Sector‐field single collector ICP‐MS
Sample introduction	direct
RF power (W)	1400 W ‐ 1600 W (tuned daily)
Make-up gas flow (l min-1)	0.90 ‐ 0.99 l min‐1 Ar (tuned daily)
Additional gas flow (l min-1)	2 ml min-1 N2 Added to make up gas flow
Detection system	triple (pulse counting, analog, Faraday) cross calibrated daily
Masses measured	27, 31, 49, 89, 91, 93, 137, 139, 140, 141, 146, 147, 153, 157, 159, 163, 165, 166, 169, 172, 175, 178, 181, 202, 204, 206, 207, 208, 232, 235, 238
Integration time per peak/dwell times (ms)	50 ms (206, 207, 238), 11 ms (all other masses)
Total integration time per output data point (s)	~0.627 s
Typical oxide rate (ThO/Th)	<0.20%
Typical doubly charged rate (Ba++/Ba+)	0.035
IC Dead time (ns)	4 to 20
Data Processing
Gas blank	30 s
Calibration strategy	GJ‐1 used as primary reference material; Plešovice and 91500 used as secondaries/validation
Reference Material info	GJ‐1 (Jackson et al., 2004)
	Plešovice (Sláma et al., 2008)
	91500 (Wiedenbeck et al., 1995)
Data processing package used / Correction for LIEF	Iolite 4 (Paton et al., 2010, 2011), VizualAge for uncertainty propagation and age calculation (Petrus and Kamber, 2012). LIEF correction assumes reference material and samples behave identically. Final age calculation using IsplotR. 6.0 (Vermeesch, 2018)
Mass discrimination	normalized to reference material
Common-Pb correction, composition and uncertainty	No common-Pb correction applied
Uncertainty level and propagation	Ages are quoted at 2s absolute, propagation is by quadratic addition. Reproducibility and age uncertainty of reference material are propagated where appropriate.
Quality control / Validation	Plešovice – Weighted average 206Pb/238U age = 335.7 ± 4.5 (2s, MSWD =0.69, n = 4) (0.15% Weighted average uncertainty (internal), 1.0% Total external uncertainty)
	91500 – Weighted average 207Pb/206Pb age = 1059 ± 14 (2s, MSWD = 1.6, n = 4) (0.15% Weighted average uncertainty (internal), 1.0% Total external uncertainty)
	Systematic uncertainty for propagation is 1.5% (2s).
Jackson, S.E., Pearson, N.J., Griffin, W.L., Belousova, E.A., 2004. The application of laser ablation-inductively coupled plasma-mass spectrometry to in situ U–Pb zircon geochronology. Chemical Geology 211, 47–69. https://doi.org/10.1016/j.chemgeo.2004.06.017
Paton, C., Hellstrom, J., Paul, B., Woodhead, J., Hergt, J., 2011. Iolite: Freeware for the visualization and processing of mass spectrometric data. J. Anal. At. Spectrom. 26, 2508.
Paton, C., Woodhead, J.D., Hellstrom, J.C., Hergt, J.M., Greig, A., Maas, R., 2010. Improved laser ablation U-Pb zircon geochronology through robust downhole fractionation correction: improved laser ablation U-Pb geochronology. Geochem. Geophys. Geosyst. 11, Q0AA06.
Petrus, J.A., Kamber, B.S., 2012. VizualAge: A Novel Approach to Laser Ablation ICP-MS U-Pb Geochronology Data Reduction. Geostandards and Geoanalytical Research 36, 247–270.
Sláma, J., Košler, J., Condon, D.J., Crowley, J.L., Gerdes, A., Hanchar, J.M., Horstwood, M.S.A., Morris, G.A., Nasdala, L., Norberg, N., Schaltegger, U., Schoene, B., Tubrett, M.N., Whitehouse, M.J., 2008. Plešovice zircon — A new natural reference material for U–Pb and Hf isotopic microanalysis. Chemical Geology 249, 1–35.
Wiedenbeck, M., Allé, P., Corfu, F., Griffin, W.L., Meier, M., Oberli, F., Quadt, A.V., Roddick, J.C., Spiegel, W., 1995. Three natural zircon standards for U-Th-Pb, Lu-Hf, trace element and REE analyses. Geostandards and Geoanalytical Research 19, 1–23.

## Sheet: Sesh1 U-Pb + TE (Zrn-Unk)
																					External Unc.
																				VRMs	1
																IsoplotRb				Long term excess	0.5
				Isotopic ratios									rho			Dates (Ma)															Trace elements concentrations (ppm)
				207Pb/	±2σ	206Pb/	±2σ	238U/	±2σ	207Pb/	±2σ		206Pb/238U	207Pb/206Pb		207Pb/	±2σ	206Pb/	±2σ	207Pb/	±2σ	±2σ (ext.Unc.)	concordia	±2σ	Disca
AnalyticalSpot		Notes		235U	abs	238U	abs	206Pb	abs	206Pb	abs		207Pb/235U	238U/206Pb		235U	abs	238U	abs	206Pb	abs	abs		abs			Th/U		Group		Al	Si	P	Ti	Ti (corr.)c	Y	Nb	Nb (corr.)	Ba	La	Ce	Pr	Nd	Sm	Eu	Gd	Tb	Dy	Ho
2023_1
2023_1 - 1				14.1471	0.58729	0.53184	0.0194183	1.88523	0.0684087	0.193218	0.0027507		0.774619	0.287972		2759.6	39.4	2749.2	81.7	2769	23.4	36.2567	2762.6	35.7	0.43		0.992669		G3		281.067	147525	155.849	5.08109	6.14112	233.018	0.973583	0.623583	0.311217	0.0170872	12.4424	0.0469658	0.543719	1.05258	0.303113	5.20911	1.739	19.8784	7.5085
2023_1 - 2				14.7038	0.61654	0.545937	0.0196626	1.83594	0.0679688	0.195687	0.00328248		0.644364	0.28391		2796.3	39.9	2808.3	82	2789.8	27.5	39.1765	2794.8	39	-0.42		1.08281		G3		1.68773	144124	209.603	7.03573	8.50355	422.458	1.21542	0.865424	0.411512	0.0388591	19.7448	0.0478778	0.827052	1.37117	0.369723	8.02467	2.63491	33.1091	13.2746
2023_1 - 3				13.8558	0.567957	0.522595	0.0194477	1.91956	0.0716542	0.192864	0.00356788		0.568073	0.618509		2739.9	38.8	2710.2	82.3	2766	30.4	41.1034	2741.8	38.6	1.2		1.76802		G3		0.58039	144527	198.225	5.98942	7.23895	335.469	1.27854	0.928535	0.065299	0.00595291	22.9879	0.0342435	0.716167	1.27001	0.291867	7.31193	2.32677	28.3768	10.8006
2023_1 - 4				13.3505	0.542439	0.512487	0.0183555	1.9552	0.0690156	0.189247	0.00240503		0.824955	0.369821		2704.8	38.4	2667.2	78.2	2734.9	20.9	34.4242	2719.1	32.7	1.7		0.345779		G3		12.6753	144096	115.381	3.79479	4.58647	135.862	0.872107	0.522107	0.0134875	0.0117549	11.0234	0.0192331	0.267532	0.505267	0.134654	2.55486	0.861261	10.6072	4.21372
2023_1 - 5				7.35689	0.446253	0.261623	0.0140916	3.87918	0.206863	0.203702	0.0031161		0.982897	-0.218248		2155.7	54.2	1498.1	72	2855.4	24.9	37.8892	290.8	21.6	220		0.0745541				1227.99	150116	305.67	65.3816	79.0217	815.7	4.33219	3.98219	34.9518	3.85104	28.8717	4.6246	39.048	22.8086	20.5888	38.3605	5.62589	54.0586	22.8281
2023_1 - 6				13.8681	0.55671	0.517858	0.01821	1.93406	0.0689028	0.194678	0.00301798		0.502292	0.545604		2740.7	38	2690.1	77.3	2781.4	25.4	37.67	2741	38.3	1.9		1.08584		G3		56.7351	143658	156.122	4.74338	5.73296	229.724	0.948284	0.598284	0.470381	0.0436594	14.8748	0.0494131	0.689199	1.09763	0.310413	4.86977	1.57142	18.8952	7.37459
2023_1 - 7				12.2727	0.501203	0.477997	0.0171674	2.09627	0.0745661	0.186525	0.00244538		0.834335	0.174715		2625.5	38.3	2518.5	74.9	2711	21.6	34.6664	2669.1	32.1	5		0.69993		G3		2427.92	153096	343.273	256.781	310.351	578.171	2.05472	1.70472	92.6297	0.111042	16.4257	0.192497	2.31364	3.46385	1.42305	16.0294	4.65899	52.4078	19.3891
2023_1 - 8		Mixed domain		20.2083	0.834059	0.576567	0.0199912	1.73544	0.0598422	0.254677	0.00386252		0.697895	-0.0304063		3101.4	39.9	2934.7	81.7	3213.4	24	40.1104	3132	38.2	5.8		0.686421				47.4931	138448	283.926	5.05195	6.1059	916.163	1.17934	0.829339	0.635539	0.0535793	14.892	0.132339	1.82753	4.18279	1.39552	22.7307	6.9282	80.4925	29.5978
2023_1 - 9				14.0492	0.583263	0.511922	0.0181528	1.95665	0.0694615	0.199327	0.0029165		0.740629	0.068923		2753	39.4	2664.8	77.4	2820	23.9	36.9689	2773.7	37	3.5		0.903135		G3		365.196	142662	115.875	7.42394	8.97275	218.765	0.988621	0.638621	7.31609	0.0111053	12.694	0.0310003	0.443688	0.963866	0.254008	4.8911	1.53338	18.4466	6.91012
2023_1 - 10				14.2578	0.588674	0.530641	0.0195266	1.88975	0.0711305	0.195265	0.00241938		0.874755	0.307629		2767	39.2	2744.2	82.2	2786.3	20.3	34.4773	2778	29.9	1.1		0.705474		G3		660.238	147262	227.159	79.7853	96.4303	613.489	2.29394	1.94394	27.0404	0.181391	23.1497	0.217196	2.91991	4.83623	2.07399	23.0041	6.51145	66.4827	21.1499
2023_1 - 11				15.3046	0.649233	0.553349	0.0193706	1.80955	0.0637698	0.200977	0.00301091		0.805941	0.0417084		2834.4	40.4	2839.1	80.4	2833.4	24.4	37.3955	2832.8	36	-0.24		0.324105		G3		263.581	144536	147.341	5.64434	6.82188	412.103	1.48642	1.13642	2.12302	0.0790027	6.7648	0.0517737	0.61103	1.20988	0.617117	7.69465	2.58387	34.2606	13.5734
2023_1 - 12				14.5653	0.590388	0.528251	0.0187648	1.89609	0.0654926	0.20034	0.00247191		0.820156	0.164722		2787.3	38.5	2734.1	79.2	2828.2	20.1	34.7006	2807	32.8	2.3		0.662215		G3		22.2419	148360	154.422	5.49596	6.64255	333.621	1.12646	0.776462	1.60408	0.00459888	9.43088	0.0236582	0.473031	1.00157	0.350975	6.40324	2.17459	27.8459	10.9184
2023_1 - 13				14.4571	0.609715	0.530748	0.0193181	1.88826	0.0671217	0.197946	0.00342412		0.624672	0.248339		2780.2	40.1	2744.6	81.4	2808.6	28.3	39.8743	2783.9	39.6	1.3		0.903509		G3		0.106868	140256	151.245	5.45479	6.59278	250.466	1.00685	0.656852	0.0374011	0.00594286	13.3368	0.0377047	0.600151	1.02696	0.283535	5.41135	1.71857	20.7228	7.98054
2023_1 - 14		rim of 3.64 Ga magmatic core		30.5768	1.3038	0.703664	0.0251923	1.42361	0.0502943	0.315567	0.00503914		0.743749	0.0133861		3505.5	41.9	3434.5	95.3	3547.7	24.6	43.1744	3523.2	37.8	2.3		0.375026		G2		2.54475	143165	89.938	3.85238	4.65608	180.085	0.626494	0.276494	0.284478	0.00287618	3.83667	0.00596045	0.148599	0.347887	0.111539	2.43122	0.944832	12.6607	5.41464
2023_1 - 15				15.3659	0.635044	0.53849	0.0188443	1.85929	0.0657889	0.20741	0.00368391		0.482389	0.304566		2838.2	39.4	2777.1	79	2884.7	28.8	40.7657	2837.3	39.8	2.3		0.920664		G3		7.54727	141668	211.736	6.81554	8.23742	696.6	1.21143	0.861434	5.59843	0.0172416	21.781	0.112098	1.96033	4.17642	0.954126	21.1448	6.05668	67.0814	23.5684
2023_1 - 16				14.7292	0.592805	0.53908	0.0189899	1.85744	0.0660255	0.198464	0.00260778		0.756279	0.375857		2797.9	38.3	2779.6	79.5	2812.9	21.5	35.4082	2802.7	35.2	0.72		0.829461		G3		58.6913	150176	288.533	5.42425	6.55588	635.603	1.1492	0.799201	0.323927	0.0855868	18.1634	0.152507	2.02767	3.16239	0.875036	15.2998	4.56835	53.6792	20.0097
2023_1 - 17				13.8283	0.570529	0.535366	0.0197005	1.87229	0.0666	0.18765	0.00253274		0.8365	0.316766		2738	39.1	2764	82.7	2720.9	22.2	35.1201	2727.7	32.8	-1.2		0.572907		G3		19.3426	145038	119.598	4.86995	5.88593	163.779	0.966299	0.616299	0.209678	0.00839752	10.6994	0.0296191	0.365127	0.678704	0.187184	3.64566	1.08076	13.7582	5.20165
2023_1 - 18		Mixed domain		25.3981	1.0804	0.662577	0.0261753	1.51289	0.0617206	0.279021	0.00415266		0.819775	0.388541		3323.6	41.6	3277.2	101.5	3356.8	23.2	40.8081	3339.4	33.3	1.7		0.834495				74.3092	135150	209.155	6.1105	7.3853	441.204	1.59293	1.24293	0.0985833	0.0116844	14.1244	0.0351483	0.684155	1.65314	0.24362	9.75113	3.19877	38.9218	14.853
2023_1 - 19				13.6866	0.554721	0.522004	0.0186526	1.91884	0.0697516	0.190501	0.00249195		0.818098	0.319186		2728.3	38.4	2707.7	79	2745.8	21.5	34.8775	2735.8	33	0.89		0.884306		G3		8.04644	145617	160.509	3.98031	4.8107	192.431	1.05383	0.70383	0.00869211	0.00480241	11.4031	0.023875	0.378266	0.738139	0.225597	3.98703	1.36746	16.3997	6.24069
2023_1 - 20				15.9253	0.632663	0.562275	0.0197462	1.77533	0.0568122	0.205245	0.00260882		0.777924	0.332274		2872.3	38	2876	81.5	2867.6	20.7	35.3702	2871.2	34	-0.18		1.15175		G3		2.52835	144827	152.915	4.39438	5.31115	245.784	1.06276	0.712757	0.00637541	0.00529865	15.6145	0.0249022	0.506168	1.04091	0.293985	5.43351	1.68623	19.9635	7.84805
2023_1 - 21				15.215	0.629297	0.540222	0.0196573	1.85512	0.0691393	0.20473	0.00305671		0.73137	0.340168		2828.8	39.4	2784.4	82.3	2863.5	24.3	37.5593	2839	36.8	1.7		1.36103		G3		-0.742289	142670	157.258	5.17584	6.25564	282.799	0.910012	0.560012	0.0146027	0.00420535	9.3323	0.0313917	0.399473	0.770533	0.235816	4.60126	1.57449	21.4535	8.97144
2023_1 - 22				14.8873	0.606673	0.537643	0.0186835	1.85639	0.0728984	0.200491	0.00279028		0.719801	0.253049		2808.1	38.8	2773.6	78.3	2829.5	22.7	36.2787	2815.3	36.8	1.3		1.12678		G3		-0.784206	144536	148.698	3.43979	4.15741	261.175	0.939091	0.589091	0.0231587	0.00873153	12.7702	0.0362237	0.518342	1.15048	0.310953	5.67999	1.89695	21.8335	8.41075
2023_1 - 23				14.8352	0.635294	0.528871	0.0201381	1.89349	0.0730583	0.204296	0.00298566		0.860216	0.17756		2804.7	40.7	2736.7	84.9	2860.1	23.8	37.2117	2835.4	31.8	3.1		0.165948		G3		7.24219	137182	106.355	5.83403	7.05115	273.194	1.23774	0.887744	0.243259	0.0155352	4.6727	0.0301194	0.225631	0.510116	0.148334	3.53057	1.49023	20.2191	8.8513
2023_1 - 24				13.4668	0.535029	0.516586	0.0180819	1.93712	0.0669692	0.19002	0.00263388		0.634522	0.44879		2713	37.6	2684.7	76.9	2741.6	22.8	35.6613	2716.2	37	1.2		0.794758		G3		16.1817	144741	115.895	3.83238	4.63191	196.832	1.01098	0.660982	0.125206	0.0828486	12.4606	0.108823	1.1024	1.27496	0.351373	4.98873	1.42783	16.3993	6.13827
2023_1 - 25				14.5112	0.591774	0.53918	0.0193784	1.85731	0.0671909	0.19564	0.00279827		0.74317	0.371953		2783.7	38.7	2780	81.2	2789.4	23.4	36.4127	2784.6	36	0.21		1.20595		G3		-0.465352	143780	107.267	5.56415	6.72496	217.3	0.920181	0.570181	0.471532	0.00841684	11.7364	0.0287246	0.46651	0.91213	0.243297	4.69072	1.54869	17.9078	7.05427
2023_1 - 26				14.2195	0.589414	0.524809	0.0185189	1.90721	0.0683413	0.196866	0.00288931		0.741036	0.0711646		2764.5	39.3	2719.5	78.3	2799.7	24	36.8793	2775.1	37	1.8		0.949526		G3		6.29801	144328	120.148	4.70135	5.68216	172.891	0.86815	0.51815	0.0314651	0.00791931	10.8647	0.0233675	0.373383	0.822467	0.212645	3.54046	1.242	14.3217	5.41076
2023_1 - 27				10.2203	0.439526	0.398614	0.0144295	2.50308	0.096566	0.185374	0.00241141		0.912224	-0.202521		2454.9	39.8	2162.7	66.5	2700.8	21.5	34.5244	2663	25.1	19		0.14414				30.1453	149203	293.027	6.8893	8.32657	795.259	1.4883	1.1383	4.64064	0.0337221	7.84282	0.0406526	0.568376	1.74082	0.387682	12.1085	4.46125	59.6573	24.8458
2023_1 - 28				12.1876	0.502495	0.475413	0.0171258	2.10638	0.0775657	0.185767	0.00218055		0.840182	0.242347		2619	38.7	2507.3	74.8	2704.3	19.4	33.2856	2666.2	32.1	5.4		0.117966		G3		100.603	148423	229.093	7.71416	9.32351	642.255	1.66404	1.31404	1.90903	0.0180544	6.99188	0.0344461	0.396236	1.13745	0.268849	8.30877	3.33061	45.667	19.8756
2023_1 - 29				13.2237	0.541982	0.515241	0.0189189	1.94463	0.071769	0.186093	0.00266151		0.730236	0.473458		2695.8	38.7	2679	80.5	2707.2	23.6	35.918	2699.6	36.3	0.66		0.782402		G3		183.497	144933	152.734	6.62252	8.00413	150.027	0.853984	0.503984	0.316999	0.0329929	9.48525	0.0498466	0.490539	0.742994	0.214358	3.47608	1.10976	12.3889	4.80156
2023_1 - 30				11.6294	0.462328	0.449685	0.0163747	2.22697	0.0808853	0.188375	0.00259501		0.841855	0.593662		2575	37.2	2393.9	72.8	2727.3	22.7	35.4874	2652.4	29.8	8.8		0.0914731		G3		515.355	149080	242.664	44.4147	53.6806	488.481	2.01404	1.66404	14.9286	0.329744	7.31673	0.485419	3.27819	2.05319	1.03891	7.09429	2.44291	33.7968	15.0532
2023_1 - 31		Mixed domain		4.4085	0.269982	0.198013	0.0104221	5.07837	0.276746	0.160807	0.00305364		0.940818	-0.134049		1713.9	50.7	1164.6	56.1	2463.4	32.1	40.466	401.7	32.7	160		0.17611				2107.52	163888	2219.73	47.6316	57.5687	1898.67	11.1104	10.7604	67.2007	18.9635	125.954	21.4491	155.845	89.9139	62.9339	165.043	22.8605	170.455	52.6416
2023_1 - 32				15.2163	0.606556	0.54795	0.0191636	1.82588	0.0630192	0.201753	0.00270341		0.656533	0.477023		2828.9	38	2816.6	79.8	2839.7	21.8	35.8033	2830.6	36.9	0.48		0.334348		G3		6.31241	146783	186	5.61352	6.78462	587.125	1.4727	1.1227	0.0590711	0.00463908	8.4812	0.0228204	0.324561	1.25908	0.369315	9.25503	3.61075	48.5261	20.0417
2023_1 - 33		Mixed domain		6.07934	0.362285	0.187509	0.00853045	5.34892	0.242256	0.233079	0.00525031		0.372541	-0.206527		1987.3	52	1107.9	46.3	3072.6	36	47.3322	1109.6	51.4	91		0.0624815				819.495	154501	737.016	29.4882	35.6402	1866.28	20.0804	19.7304	54.2572	3.75219	15.9636	1.83184	12.4769	4.62837	3.23372	23.69	10.3345	145.287	53.354
2023_1 - 34				13.7709	0.561208	0.51723	0.0181862	1.93453	0.0675372	0.193429	0.00268263		0.792543	0.153374		2734.1	38.6	2687.4	77.3	2770.8	22.7	35.8228	2749.1	34.5	2		0.74426		G3		16.1778	142782	140.188	2.98256	3.60479	173.871	0.961896	0.611896	0.0449403	0.00818449	10.75	0.0170292	0.451719	0.859732	0.191532	3.80473	1.22334	14.5733	5.43746
2023_1 - 35				11.7433	0.770404	0.44602	0.0250608	2.2937	0.14014	0.189972	0.00277796		0.978666	-0.543104		2584.2	61.4	2377.5	111.7	2741.2	24.1	36.5031	2777.7	19.6	16		0.393268				3573.52	160716	794.093	14.8665	17.968	2639.77	17.9783	17.6283	9.37189	2.42924	50.3492	3.42332	28.454	18.9995	12.1581	58.9465	16.9916	210.611	82.4323
2023_1 - 36				15.2698	0.779981	0.539479	0.0198063	1.857	0.0681227	0.206161	0.00443011		0.84471	-0.453615		2832.2	48.7	2781.3	82.9	2874.9	34.9	45.2191	2854.3	43.4	2.3		0.958391		G3		12.1885	142513	112.866	5.51938	6.67085	158.062	0.858985	0.508985	0.528062	0.000825818	9.46178	0.0193091	0.300831	0.553263	0.184421	3.46741	1.15257	12.9107	5.11653
2023_1 - 37		dark core		31.3729	1.25577	0.721908	0.0254306	1.38603	0.0493813	0.314919	0.00390939		0.758587	0.369776		3530.8	39.4	3503.2	95.2	3544.5	19.1	40.2667	3538.1	34.6	0.92		0.315906		G2		5.65265	148687	1074.07	11.8815	14.3603	2362.02	11.2411	10.8911	0.169444	0.093026	14.7262	0.0870534	1.32809	3.958	0.173899	34.6792	14.5186	199.484	80.1468
2023_1 - 38		dark core		31.9255	1.27343	0.733907	0.0259979	1.36358	0.0471007	0.316281	0.00383566		0.797949	0.482099		3548	39.3	3548	96.7	3551.2	18.7	40.1378	3548	32.9	0.17		0.592566		G2		3.03382	147987	1081.44	11.2219	13.563	2262.84	5.52489	5.17489	0.0508676	0.071499	21.7389	0.224541	3.50434	8.17963	0.410893	49.8974	17.1049	209.096	77.2463
2023_1 - 39				14.3593	0.596681	0.522495	0.0190512	1.91683	0.0704595	0.199656	0.00278705		0.803167	0.22326		2773.7	39.4	2709.8	80.7	2822.7	22.8	36.2885	2795.5	34.4	2.7		1.14879		G3		-1.4268	141749	128.432	5.98501	7.23363	262.087	0.995273	0.645273	-0.00156002	0.00544757	13.467	0.0365509	0.522159	1.11606	0.288788	6.05724	1.84997	21.6872	8.4534
2023_1 - 40				13.4516	0.552774	0.513237	0.018076	1.94948	0.0681375	0.191166	0.002716		0.746352	0.36966		2711.9	38.8	2670.4	77	2751.5	23.3	36.0585	2722	36.4	1.7		0.766535		G3		36.5886	143447	125.977	5.96949	7.21486	173.747	0.979764	0.629764	1.25174	0.00946757	10.1596	0.0217349	0.377544	0.887495	0.279538	4.05267	1.22588	14.4012	5.48773
2023_1 - 41				23.3963	1.01758	0.583498	0.0228807	1.717	0.0681005	0.291196	0.00404059		0.903833	0.450921		3243.6	42.4	2963	93.1	3423.3	21.6	40.481	3388.6	24.9	13		0.660037				64.821	145278	426.825	12.8919	15.5815	1338.52	2.832	2.482	3.64297	0.759775	36.7507	0.51107	5.01935	7.9474	3.53933	50.0395	15.1427	151.924	45.7501
2023_1 - 42				15.4059	0.666615	0.537912	0.0190611	1.86032	0.0662554	0.207897	0.00331247		0.790313	-0.20501		2840.7	41.3	2774.7	79.9	2888.5	25.9	38.7995	2861.5	37.3	2.7		0.296965		G3		301.224	146366	87.9301	16.7108	20.1971	222.209	1.18791	0.837907	6.06465	0.329477	11.5481	0.406107	3.0686	2.60856	0.920147	6.90671	1.60495	17.508	6.8392
2023_1 - 43		core		27.147	1.21625	0.669133	0.0252351	1.49586	0.0554482	0.294945	0.00523689		0.806548	-0.113552		3388.8	43.9	3302.5	97.5	3443.2	27.6	44.1313	3417.9	36.8	3.1		0.571541				119.956	133963	239.294	17.9569	21.7031	609.688	2.21774	1.86774	6.46251	0.00310669	8.60168	0.0460828	0.808512	2.02566	0.334401	11.6542	4.12952	55.3324	21.3799
2023_1 - 44				13.2536	0.540333	0.514685	0.0182231	1.94417	0.0686401	0.187109	0.00266994		0.720134	0.233104		2697.9	38.5	2676.6	77.6	2716.2	23.5	35.9204	2702.3	36.6	0.85		0.763625		G3		16.8379	142716	126.272	3.6743	4.44085	179.076	0.958751	0.608751	0.0896113	0.00268087	10.5892	0.0248415	0.398888	0.842998	0.215427	3.95484	1.2432	14.4555	5.65055
2023_1 - 45				5.65772	0.359152	0.25984	0.0146082	3.88543	0.204931	0.158124	0.00244897		0.982666	-0.57059		1924.9	54.8	1489	74.7	2434.9	26.2	35.771	2487.7	11.4	190		0.108237				892.147	159458	509.435	13.526	16.3479	1005.39	7.39069	7.04069	24.437	17.0043	135.834	19.3394	126.97	39.4425	29.1635	54.5764	9.30837	87.4451	30.22
2023_1 - 46		Mixed domain		15.6003	0.881277	0.534488	0.0197802	1.87449	0.0692828	0.211671	0.00714784		0.643645	-0.288444		2852.6	53.9	2760.3	83.1	2917.7	54.7	61.9971	2851.1	55.6	3.3		0.798196				9.50328	144139	112.919	5.35013	6.4663	170.234	0.836528	0.486528	13.7246	0.00364702	9.4417	0.0213302	0.420586	0.787675	0.220327	3.80055	1.22976	14.0542	5.37021
2023_1 - 47				15.5012	0.702428	0.540016	0.0206234	1.85447	0.0713862	0.207236	0.00287883		0.831672	-0.0466383		2846.6	43.2	2783.5	86.3	2883.3	22.6	36.6381	2871.7	36.5	2.9		0.177978		G3		161.836	142206	260.464	14.5587	17.5959	422.281	2.65747	2.30747	0.951303	0.239204	10.6425	0.177164	1.34993	1.44503	0.299273	6.47141	2.22895	30.5134	14.157
2023_1 - 48				13.9299	0.572956	0.526918	0.0191789	1.90033	0.0672815	0.192184	0.00270932		0.730022	0.352802		2745	39	2728.5	81	2760.2	23.1	35.9963	2748.7	36.6	0.67		0.782999		G3		11.6473	141935	136.725	3.07783	3.71993	178.009	0.949362	0.599362	0.000569797	0.00398845	11.5392	0.0313754	0.42406	0.798374	0.212577	3.93492	1.19619	14.6728	5.66612
2023_1 - 49				14.1184	0.575976	0.522422	0.0187283	1.91594	0.067994	0.196449	0.00275506		0.75473	0.366789		2757.7	38.7	2709.4	79.3	2796.2	23	36.2094	2770.2	35.7	1.9		1.40841		G3		-0.973875	143497	161.009	5.76095	6.96281	353.104	1.17186	0.821862	0.036235	0.00752058	17.9341	0.0432593	0.753864	1.69287	0.456576	8.61746	2.66221	30.8265	11.4952
2023_1 - 50				12.891	0.534874	0.500217	0.0178913	2.0008	0.0702724	0.187338	0.00304231		0.594363	0.370783		2671.7	39.1	2614.7	76.9	2718.2	26.8	38.1753	2675.4	39.1	2.2		0.795933		G3		308.095	143779	118.141	30.111	36.3929	160.927	0.95036	0.60036	13.8827	0.0056768	9.75732	0.0233203	0.335811	0.737015	0.201229	3.57793	1.10712	12.9338	5.05466
2023_1 - 51				13.711	0.551642	0.52101	0.0188209	1.92147	0.0702391	0.191238	0.00243718		0.833815	0.465325		2730	38.1	2703.5	79.8	2752.1	20.9	34.561	2740.4	31.7	1.2		0.703737		G3		165.66	146696	640.226	19.5353	23.6109	1095.51	2.42017	2.07017	6.95058	0.0649656	18.1264	0.176607	2.27197	4.41297	1.87694	25.0359	7.89583	96.2054	36.3757
2023_1 - 52				13.4191	0.543916	0.517	0.018772	1.93647	0.0689345	0.188677	0.00264621		0.774903	0.507686		2709.6	38.3	2686.4	79.8	2729.9	23.1	35.7644	2716.4	34.6	0.96		0.846336		G3		13.4227	143684	122.307	3.37676	4.08123	156.833	0.861923	0.511923	0.0741531	-0.00105131	10.4269	0.0235675	0.335981	0.612824	0.185914	3.16754	1.02793	12.7373	4.98035
2023_1 - 53				14.5811	0.590739	0.540666	0.0194437	1.8444	0.0606236	0.195951	0.00251685		0.830244	0.436793		2788.3	38.5	2786.2	81.4	2792	21	34.9396	2789.1	32.4	0.13		0.453523		G3		93.0424	145728	422.666	4.75422	5.74606	735.21	3.40075	3.05075	0.295993	0.04957	8.98757	0.0577377	0.731276	1.63221	0.458449	13.65	4.87272	62.0442	24.5531
2023_1 - 54		Mixed domain		24.7379	1.07283	0.646896	0.0380803	1.54843	0.0916079	0.282829	0.0104307		0.777061	0.914055		3297.9	42.3	3216.1	149.1	3377.9	57.5	66.6897	3315.8	32.8	3.2		0.23297				33.4933	125858	162.016	216.935	262.193	493.448	3.33696	2.98696	7.41754	1.53342	7.86193	0.178246	0.941612	0.85576	0.157194	5.36226	2.73725	34.8128	15.745
2023_1 - 55				14.6705	0.585878	0.532392	0.0187961	1.87907	0.0657715	0.199713	0.00249473		0.697856	0.491728		2794.1	38	2751.5	79.1	2823.1	20.4	34.8339	2802.1	36.3	1.6		0.642846		G3		1.24188	143964	148.78	2.75221	3.32638	426.477	1.35035	1.00035	0.00644127	0.00794983	11.6688	0.0287805	0.441432	1.10671	0.263485	6.82471	2.47133	32.7345	14.1806
2023_1 - 56				13.1958	0.590775	0.471109	0.0180647	2.12804	0.0813197	0.203162	0.00247293		0.95882	-0.319528		2693.8	42.3	2488.4	79.2	2851	19.8	34.7147	2860.8	18.6	14		0.214466				218.758	157255	474.594	18.1388	21.923	1005.85	6.68059	6.33059	6.67236	1.36642	14.0891	0.978887	7.03566	4.75677	2.17052	16.717	5.42061	74.1369	32.1212
2023_1 - 57				17.6999	0.786483	0.470843	0.0181208	2.12904	0.079841	0.273362	0.00354116		0.90797	-0.156915		2973.6	42.7	2487.3	79.4	3324.7	20.3	38.9577	3271.9	22.7	26		0.00820132				40.5398	148074	69.3497	16.1473	19.516	337.996	1.62684	1.27684	6.17755	0.0197472	1.95377	0.0178817	0.0849426	0.140285	0.264464	1.43698	0.708877	14.1203	7.9393
2023_1 - 58				15.469	0.620659	0.551791	0.0196446	1.81336	0.0645775	0.203533	0.00333206		0.667256	0.570524		2844.6	38.3	2832.6	81.6	2854	26.7	39.0854	2846.4	37	0.45		1.06235		G3		-0.47206	146246	119.362	4.70775	5.6899	187.116	0.774557	0.424557	-0.0459673	0.00214979	10.2595	0.0257654	0.401966	0.767058	0.18869	3.89135	1.26868	15.1782	5.87381
2023_1 - 59		Mixed domain		27.458	1.39022	0.673076	0.033708	1.49004	0.077137	0.30034	0.00698403		0.816917	0.480237		3399.9	49.6	3317.7	129.9	3471.3	36	50.0124	3426.1	38.7	3		0.539012				4.86756	126304	368.446	5.55804	6.71758	863.902	1.87763	1.52763	0.41019	0.120163	8.60779	0.120276	1.13757	2.05147	0.465958	15.8179	5.30324	71.4317	29.5411
2023_1 - 60				14.5317	0.594376	0.532238	0.0191432	1.87321	0.0616732	0.197633	0.00265153		0.833403	0.189111		2785.1	38.9	2750.9	80.5	2806	21.9	35.5981	2798.6	32.5	1.6		0.393648		G3		-1.2843	143364	87.2346	4.77245	5.76809	183.327	0.893257	0.543257	0.0296852	0.00332978	5.7099	0.00713837	0.115343	0.491148	0.279086	3.62255	1.25419	15.6711	6.09002
2023_1 - 61				13.285	0.542961	0.505026	0.0182273	1.98167	0.0714295	0.190592	0.00283801		0.648105	0.437924		2700.1	38.6	2635.4	78.1	2746.5	24.5	36.808	2708.2	37.9	2.4		0.790759		G3		30.2521	143824	124.767	3.38218	4.08778	150.754	0.822037	0.472037	2.2915	0.00563353	9.30953	0.0255335	0.384923	0.773745	0.186377	3.4531	1.08739	12.6626	4.85422
2023_1 - 62				5.21193	0.273942	0.221382	0.00991814	4.55357	0.201261	0.170703	0.00243594		0.969542	-0.604906		1854.6	44.8	1289.2	52.3	2563.8	23.9	35.0538	364.9	21.6	180		0.123118				939.251	149355	312.738	21.9295	26.5045	1223.86	1.85525	1.50525	42.289	24.2012	199.293	27.5953	204.875	72.2212	40.9388	102.969	14.5426	114.099	35.9894
2023_1 - 63				14.6287	0.667946	0.548372	0.0234365	1.83415	0.0753248	0.193896	0.00253853		0.946495	0.411457		2791.4	43.4	2818.4	97.6	2774.8	21.5	35.1063	2774.4	24	-1.6		0.457092		G3		173.552	145342	310.995	13.8661	16.7589	643.153	3.12313	2.77313	4.96158	0.127266	11.1753	0.178418	1.67235	2.11154	0.549814	11.8612	4.32973	53.5431	20.8075
2023_1 - 64				10.8699	0.656583	0.418445	0.0234566	2.44311	0.146456	0.188678	0.00252591		0.982686	-0.0550085		2512.1	56.2	2253.4	106.6	2729.9	22	35.064	2738.1	15	19		0.061258				159.148	150394	207.159	10.5492	12.7501	421.537	1.37152	1.02152	4.93393	0.652374	7.83122	0.287586	1.44056	1.39352	0.651877	8.00041	3.11409	37.429	13.3482
2023_1 - 65				15.4368	0.615822	0.543188	0.0189284	1.84078	0.0648163	0.206518	0.00244805		0.789999	0.326593		2842.6	38	2796.8	79.1	2877.7	19.3	34.6534	2857.1	33.7	1.9		0.0678502		G3		13.5403	148945	171.246	7.22167	8.72827	309.816	0.937586	0.587586	5.35039	0.0375779	4.90871	0.0272695	0.345583	0.899115	0.0804131	5.64904	2.22431	26.7161	9.55271
2023_1 - 66				13.0439	0.537185	0.506629	0.0176207	1.96781	0.0616062	0.186979	0.0027614		0.64985	0.123376		2682.8	38.8	2642.2	75.4	2715	24.3	36.4398	2687.5	38.4	1.6		0.959217		G3		16.7318	143496	112.585	5.88066	7.1075	143.41	0.778449	0.428449	0.0447516	0.0215394	9.86761	0.0213828	0.36682	0.71988	0.177281	3.12521	1.03917	12.1297	4.53256
2023_1 - 67		Mixed domain		3.35062	0.143312	0.142645	0.00517201	7.00612	0.251171	0.171041	0.00358003		0.28708	0.468776		1492.9	33.4	859.6	29.2	2567.1	35	43.408	952.1	30.7	68		0.044578				759.314	158798	855.679	60.3479	72.9379	1891.56	41.7095	41.3595	66.0543	5.35267	23.1132	2.76703	18.6283	9.76046	6.0685	36.7614	13.3707	164.809	53.0987
2023_1 - 68				7.89707	0.820972	0.329255	0.030186	3.20697	0.269191	0.172663	0.00306608		0.994268	-0.728962		2219.3	93.7	1834.8	146.4	2582.9	29.6	39.288	2663.4	12.2	38		0.244972				440.496	154843	436.759	13.4468	16.2521	964.961	5.38699	5.03699	10.1174	2.90949	26.1255	2.53322	19.1244	13.2499	4.8254	34.4267	7.92565	82.9201	29.8788
2023_1 - 69				9.49118	0.411647	0.372909	0.0137598	2.6828	0.0999976	0.184598	0.0021254		0.943748	-0.0592046		2386.7	39.8	2043.1	64.6	2693.9	19	32.9691	2687.4	18.8	26		0.234468				121.115	144858	135.776	9.97339	12.0541	431.106	1.05771	0.707715	4.63553	0.507565	9.92649	0.543189	4.21063	3.07978	1.6211	9.58338	2.6772	31.5793	13.0374
2023_1 - 70				14.6418	0.581808	0.531519	0.0182475	1.88031	0.0643426	0.200089	0.00262103		0.586596	0.340396		2792.2	37.8	2747.9	76.8	2826.2	21.4	35.4535	2795.3	37.7	1.6		0.505567		G3		4.73847	145892	114.708	3.28686	3.97258	314.842	1.07557	0.725572	0.0264773	0.00314886	9.71828	0.0169459	0.309951	0.850699	0.283929	4.90368	1.83064	22.5014	9.58259
2023_1 - 71				9.86489	0.398358	0.379985	0.0134372	2.63211	0.0923872	0.188573	0.00233417		0.850604	0.187612		2422.2	37.2	2076.2	62.8	2729	20.4	34.0757	2587.7	30	19		0.159001				1341.14	154234	646.308	24.4576	29.5601	1327.27	14.1957	13.8457	11.8986	1.93588	11.1197	0.439313	1.87627	1.31301	0.28452	11.517	5.97513	93.373	41.7505
2023_1 - 72				13.0422	0.563856	0.473603	0.0175618	2.11458	0.0787018	0.199857	0.00256206		0.94042	0.0122917		2682.7	40.8	2499.3	76.8	2824.3	20.9	35.1387	2818.4	21.9	12		0.145573				246.786	171498	1015.09	10.6692	12.895	845.775	5.84453	5.49453	5.2885	2.98594	12.8589	0.946952	5.4594	2.53233	1.22026	9.25245	3.68065	56.8993	27.3787
2023_1 - 73		rim of 3.55 core		28.2436	1.19649	0.67541	0.0245861	1.48201	0.0543145	0.30363	0.00403638		0.866632	-0.00924862		3427.6	41.5	3326.7	94.6	3488.1	20.6	40.5129	3471.3	30.3	4.1		0.70803				87.7117	146318	432.633	9.23194	11.1579	1055.1	2.0323	1.6823	0.514434	0.0366945	14.704	0.128684	1.76167	4.00704	0.425418	23.7392	7.81485	91.8672	34.4505
2023_1 - 74				13.6468	0.568494	0.520423	0.0187295	1.92266	0.0687167	0.189869	0.00287038		0.63002	0.261933		2725.5	39.4	2701	79.4	2740.3	24.9	37.0295	2728.1	38.9	0.87		1.13385		G3		9.58271	142408	136.499	2.96707	3.58606	183.307	0.94586	0.59586	0.031035	0.0015803	12.4557	0.02461	0.423784	0.865937	0.214647	4.11386	1.28303	15.2965	5.84605
2023_1 - 75		Mixed domain		3.14641	0.151438	0.156056	0.00647252	6.41651	0.261726	0.145532	0.00224926		0.916284	-0.103532		1444.1	37.1	934.8	36.1	2293.3	26.6	35.1245	383	24.8	140		0.15615				68.187	151524	236.978	7.65267	9.2492	702.146	1.56219	1.21219	38.7408	0.286021	8.13787	0.19999	1.96033	2.08097	0.811362	10.9723	3.81857	50.4594	21.4582
2023_1 - 76				35.0815	1.43345	0.749375	0.026952	1.33393	0.047725	0.340519	0.00475908		0.799085	0.364707		3640.9	40.3	3605.2	99.3	3664.4	21.4	42.4381	3652	33.5	1.2		0.737116		G1		6.767	137591	179.328	6.54943	7.91579	924.812	0.650231	0.300231	0.00993703	0.0245109	22.2775	0.233151	4.47324	9.42851	4.75019	45.1669	11.1391	104.198	31.6525
2023_1 - 77				14.0989	0.56739	0.519622	0.0183048	1.91883	0.0620602	0.197211	0.00270654		0.732999	0.41669		2756.4	38.2	2697.6	77.7	2802.5	22.4	35.8805	2769.8	35.8	2.3		0.329636		G3		189.162	143882	103.736	26.9231	32.5399	390.136	1.5069	1.1569	9.86632	0.00363436	6.52152	0.0150409	0.21577	0.83719	0.315009	6.24821	2.37404	30.9747	12.8708
2023_1 - 78				13.2733	0.552318	0.509281	0.0188085	1.9662	0.0734644	0.189442	0.00313055		0.645466	0.483323		2699.3	39.3	2653.6	80.3	2736.6	27.2	38.5874	2705	38.6	1.8		1.01882		G3		20.4509	145180	101.598	3.39161	4.09917	135.806	0.84968	0.49968	0.216968	0.00161454	9.75471	0.0206871	0.293347	0.494897	0.148607	2.88193	0.89744	10.9609	4.21345
2023_1 - 79				34.9435	1.44878	0.731529	0.0265231	1.36769	0.0496617	0.346661	0.00445752		0.852972	0.201165		3637.1	40.9	3539.1	98.7	3691.7	19.6	41.8004	3675.3	30.2	3.6		0.73512		G1		1.0376	141995	264.398	6.51226	7.87086	1002.82	1.00964	0.659636	0.0133782	0.00712972	8.63459	0.131733	2.162	4.16849	0.910639	23.7631	7.57335	88.7317	33.3282
2023_1 - 80				12.8886	0.539916	0.501969	0.0185231	1.9946	0.072462	0.186598	0.0031203		0.673689	0.336361		2671.5	39.5	2622.3	79.5	2711.7	27.6	38.6955	2679	38.4	1.9		0.752968		G3		15.6226	143543	110.927	3.3209	4.01371	166.192	0.878759	0.528759	-0.00303726	0.0018701	9.55931	0.0131336	0.372719	0.861106	0.191617	3.62408	1.17337	13.7573	5.18403
2023_1 - 81				14.675	0.595034	0.533073	0.019748	1.87851	0.068081	0.200928	0.00271145		0.847399	0.406595		2794.4	38.5	2754.4	83	2833	22	35.8725	2811	30.8	1.8		0.19105		G3		100.702	146808	76.0299	11.5522	13.9622	183.135	0.665683	0.315683	4.89522	0.100237	5.93067	0.22593	1.75173	2.02418	0.690621	5.82809	1.50158	16.0485	5.50296
2023_1 - 82				13.1853	0.527998	0.504079	0.0176826	1.9836	0.0699179	0.189989	0.00234261		0.80147	0.400792		2693	37.8	2631.3	75.8	2741.3	20.3	34.1147	2713.8	33.3	2.7		0.358628		G3		683.297	148440	623.296	37.2337	45.0015	1391.32	3.16477	2.81477	20.48	0.0742472	18.0375	0.130212	1.55489	3.74714	1.1329	23.5333	8.73461	110.714	44.2902
2023_1 - 83				13.7954	0.563459	0.523984	0.0187044	1.9092	0.0698237	0.191263	0.00247661		0.833796	0.28238		2735.8	38.7	2716.1	79.1	2752.3	21.3	34.806	2743.6	32.6	0.87		0.978254		G3		3.67157	146763	136.47	4.76425	5.75818	246.889	1.04607	0.696071	1.158	0.0012725	13.6878	0.0407492	0.590517	1.03978	0.306554	5.3091	1.69486	20.3601	7.79581
2023_1 - 84		Mixed domain		7.32659	0.764922	0.281148	0.0286945	3.77313	0.428781	0.188755	0.00280779		0.991536	-0.154062		2152.1	93.3	1597.1	144.4	2730.6	24.5	36.6895	2734.4	12	51		0.116336				1556.52	164496	575.427	57.1255	69.0432	1384.61	13.3617	13.0117	38.1922	8.52174	48.5405	6.78824	54.6805	37.1771	26.2456	85.67	13.2058	113.762	39.3906
2023_1 - 85				14.6136	0.610709	0.529559	0.0191606	1.88965	0.0679965	0.200434	0.00293151		0.786049	0.213936		2790.4	39.7	2739.6	80.8	2829	23.9	37.0376	2806.2	35.6	2.1		0.983812		G3		6.50297	144481	189.531	4.69163	5.67042	287.147	1.37596	1.02596	0.0345346	0.00246578	18.9834	0.0234196	0.601549	1.04375	0.249529	6.05841	1.92278	23.0497	9.04667
2023_1 - 86				11.9848	0.657415	0.464495	0.0252266	2.17806	0.125098	0.187303	0.00268141		0.977909	0.433628		2603.2	51.4	2459.4	111	2717.9	23.6	35.9987	2708.8	16.7	9.3		0.65898		G3		337.682	151210	165.42	7.35611	8.89077	251.13	1.2234	0.873397	2.72966	2.33981	23.1933	1.81202	12.2463	5.41747	3.30047	11.839	2.20984	21.4228	7.74032
2023_1 - 87				7.7476	0.330129	0.316049	0.0121292	3.16865	0.115243	0.177608	0.0022053		0.928801	0.137263		2202.1	38.3	1770.4	59.4	2629.9	20.6	33.4103	2561.9	19.2	33		0.288449				123.586	148531	873.587	16.2812	19.6779	2120.42	11.5916	11.2416	12.3769	0.365535	23.6841	0.411809	3.4289	5.40724	1.04027	33.9846	13.252	171.73	67.0076
2023_1 - 88				14.3169	0.599296	0.527519	0.0192856	1.89688	0.0691308	0.196808	0.00286213		0.758051	0.259006		2770.9	39.7	2731	81.4	2799.2	23.8	36.7456	2781.5	36.5	1.6		1.25571		G3		4.15373	144780	162.407	6.16015	7.4453	571.619	1.31871	0.968705	1.45118	0.0233042	24.764	0.0735358	1.14249	1.91041	0.412809	10.814	3.56999	45.118	18.3378
2023_1 - 89				12.6896	0.740262	0.372629	0.0200938	2.70367	0.139116	0.247186	0.00397588		0.963708	-0.220345		2656.9	54.9	2041.8	94.4	3166.1	25.5	40.6561	3157.5	15.2	42		0.0404928				653.251	161974	348.643	34.9266	42.213	833.307	4.56703	4.21703	25.6511	4.40285	28.6438	4.0105	31.31	15.987	5.4463	23.7034	4.40211	50.644	22.9264
2023_1 - 90				14.6191	0.61324	0.538761	0.0198002	1.85822	0.0672685	0.19724	0.00315237		0.66383	0.364864		2790.8	39.9	2778.3	83	2802.8	26.1	38.3018	2792.6	38.7	0.51		0.975513		G3		0.00429169	142483	129.647	5.72274	6.91664	308.194	1.10752	0.757519	0.0443562	0.00881757	16.4869	0.0396942	0.468284	1.12871	0.225073	5.80652	1.98371	23.8705	9.46184
2023_1 - 91				13.2037	0.540398	0.495664	0.0179632	2.019	0.0740117	0.193494	0.0024715		0.875483	0.368636		2694.3	38.6	2595.1	77.4	2771.4	21	34.7752	2744	29.1	5		0.563129		G3		7.97692	145056	166.82	5.55418	6.71291	314.093	0.908573	0.558573	1.19492	0.00330578	12.4808	0.025356	0.369296	0.865317	0.262992	5.39834	1.81777	23.4597	9.70909
2023_1 - 92				14.094	0.577484	0.5186	0.0187855	1.92962	0.0699904	0.197456	0.00292519		0.721059	0.362261		2756.1	38.8	2693.2	79.7	2804.6	24.2	37.0468	2769.5	36.7	2.4		0.758369		G3		33.4503	146024	143.163	21.5737	26.0745	178.06	0.877945	0.527945	0.341466	0.0155877	9.45104	0.0488811	0.573062	1.05691	0.244306	4.32935	1.28124	14.5096	5.61869
2023_1 - 93		Mixed domain		18.7906	0.86233	0.671449	0.0270035	1.49181	0.058872	0.202336	0.00369488		0.803225	0.17966		3028.6	43.8	3302	102.9	2846.1	30.1	41.4281	2948.5	40.1	-10		0.739356				35.1016	192213	193.178	20.3549	24.6014	182.884	0.998233	0.648233	0.351677	0.0170372	9.7631	0.0764969	0.672287	0.986994	0.252666	4.21711	1.29783	14.1212	5.72901
M3_216_zrn1
M3 216_zrn1 - 1				1.6271	0.252181	0.0811148	0.00341145	12.394	0.499726	0.138778	0.0150177		0.761783	-0.635382		981	96	503	20	2211	184	185.324	441	14	79		0.160113				2442.78	154342	366.707	51.722	62.5124	2711.12	3.21662	2.86662	182.875	56.6457	302.058	53.1971	380.084	187.347	73.5897	321.778	45.6491	298.521	77.1471
M3 216_zrn1 - 2				4.92242	0.453981	0.19459	0.0135976	5.34291	0.383296	0.180829	0.00546178		0.988172	-0.894923		1806	76	1146	72	2660	49	55.7567	402	17	57		0.124964				1249.95	149834	240.724	21.7707	26.3125	1035.05	2.54508	2.19508	60.0203	11.4775	53.1582	8.17861	52.1711	24.2101	8.38288	46.0889	9.79656	93.1336	32.6084
M3 216_zrn1 - 3				5.37136	1.56671	0.191164	0.0371077	7.18005	1.06632	0.165627	0.0171203		0.965096	-0.782161		1880	245	1128	197	2513	170	171.848	535	73	53		0.143347				1469.05	152373	258.323	57.8314	69.8964	1390.94	4.1756	3.8256	77.1569	7.23016	40.0832	4.64184	30.967	16.0289	6.13673	37.7784	9.80615	108.864	42.5753
M3_216_zrn5
M3 216_zrn5 - 1				6.10177	0.269838	0.245471	0.0095404	4.08499	0.158253	0.180468	0.00288099		0.840513	0.126256		1990	38	1415	48	2656	26	37.171	833	54	44		0.141276				194.332	147662	466.134	16.7874	20.2897	1106.42	13.483	13.133	73.6497	1.18599	13.514	0.796644	5.17176	3.01882	0.646674	13.8847	5.20923	76.3662	33.8951
M3 216_zrn5 - 2				5.59206	0.226097	0.225826	0.00860682	4.43718	0.164564	0.180065	0.00296401		0.773956	0.695547		1915	34	1313	44	2653	27	37.8562	1010	69	49		0.165961				919.79	148069	400.12	23.4846	28.3841	1080.76	11.7446	11.3946	72.0224	1.9404	26.7553	2.51152	19.3338	11.6803	3.78552	27.5982	7.66392	88.0623	33.6524
M3 216_zrn5 - 3				14.8786	0.593656	0.530741	0.0189363	1.88483	0.0689492	0.203709	0.00275073		0.747913	0.502042		2808	37	2745	78	2855	22	36.0465	2823	34	3.2		0.444037		G3'		390.539	143428	227.832	6.55364	7.92088	520.983	1.40552	1.05552	2.27277	0.0819297	13.2807	0.0882769	1.01257	1.58861	0.440973	8.60241	3.01788	38.333	16.1912
M4_217_zrn3
M4 217_zrn3 - 1				33.9447	1.36599	0.722474	0.0257719	1.38447	0.0485806	0.340957	0.00441162		0.844881	0.370074		3608	39	3505	95	3666	21	42.2517	3646	30	3.9		0.928949		G1'		111.142	144228	228.598	384.683	464.937	820.407	1.59558	1.24558	1.21433	0.0660431	8.54712	0.138653	2.22317	4.92022	0.777465	24.0271	7.25084	80.1942	27.5074
M4 217_zrn3 - 2				34.517	1.41839	0.732695	0.0257712	1.3646	0.0472155	0.342019	0.00473586		0.721832	0.142199		3625	40	3543	94	3671	22	42.8004	3643	37	3.1		0.645853		G1'		1086.19	143008	270.658	26.4117	31.9218	584.15	0.93127	0.58127	101.393	0.306272	7.61615	0.13374	1.52073	2.64318	0.457579	13.7768	4.39838	52.0618	19.5158
M4 217_zrn3 - 3				33.0693	1.37747	0.710163	0.0257786	1.40916	0.0516262	0.338174	0.00496767		0.787191	0.210424		3583	41	3459	95	3654	23	43.1789	3619	34	4.8		0.739738		G1'		106.269	142120	153.548	16.445	19.8759	508.783	0.858569	0.508569	6.70599	-0.00112384	6.62771	0.0394879	0.699081	1.91975	0.307043	11.3603	3.75779	45.4755	17.0885
M4 217_zrn3 - 4				20.3626	1.1991	0.548712	0.0237957	1.83388	0.076011	0.268464	0.00645505		0.923559	-0.606886		3109	56	2820	97	3296	38	50.3052	3315	33	13		0.0704364				1130.64	146730	67.8017	35.0452	42.3565	243.149	1.54913	1.19913	38.199	0.622851	8.53968	0.479163	3.19721	2.16086	0.542122	5.53132	1.68384	19.031	7.85656
M4 217_zrn3 - 5				35.6777	1.46539	0.741656	0.026451	1.34867	0.0473259	0.349387	0.00482936		0.754996	0.27563		3658	40	3577	96	3704	22	43.0838	3678	35	3.1		0.875977		G1'		17.5456	139142	190.097	6.87677	8.31143	750.358	0.802706	0.452706	0.126312	0.0173171	7.82782	0.130764	2.26091	4.34081	0.704768	21.5621	6.61415	72.6215	25.35
M4 217_zrn3 - 6				35.0072	1.41778	0.731839	0.0264263	1.36719	0.0479815	0.348658	0.004354		0.835094	0.227259		3639	39	3540	96	3700	20	42.0625	3673	31	3.9		0.531737		G1'		3.41691	142374	210.325	7.22129	8.72782	379.054	0.761782	0.411782	0.0477523	0.00248983	5.57038	0.0272468	0.557118	1.32689	0.244838	7.68951	2.61226	32.1688	12.3057
M4 217_zrn3 - 7				34.5768	1.40868	0.723469	0.0255898	1.38229	0.0484611	0.347105	0.00462478		0.728081	0.256197		3627	40	3509	94	3694	21	42.4949	3653	36	4.5		0.523341		G1'		56.145	140706	129.221	6.08609	7.35579	329.497	0.853769	0.503769	0.118866	0.00449729	6.26021	0.0179633	0.39964	1.07173	0.160988	6.38287	2.2009	27.3665	10.5495
M4 217_zrn3 - 8				36.9317	1.50263	0.75955	0.0273039	1.31731	0.0485098	0.35317	0.00432906		0.86286	0.289985		3692	40	3643	98	3720	20	42.2385	3711	29	1.9		0.435798		G1'		7.00837	143457	100.911	6.08584	7.35548	233.389	0.701671	0.351671	0.626805	0.0120389	5.10729	0.0215152	0.307398	0.535112	0.226054	2.94232	1.11051	15.2354	6.73589
M4 217_zrn3 - 9				34.6822	1.38529	0.718455	0.0252126	1.39113	0.0488337	0.3496	0.00465751		0.717443	0.452015		3630	39	3490	93	3705	21	42.5905	3659	35	5.2		0.672338				-0.128647	149382	154.66	6.2067	7.50156	319.854	0.871406	0.521406	0.0572706	0.00608319	7.64357	0.0225406	0.450336	1.07106	0.314169	5.8327	1.81843	24.3067	9.41481
M4 217_zrn3 - 10				27.1087	1.12104	0.642046	0.0230897	1.55833	0.0561483	0.306242	0.00450785		0.584298	0.62901		3387	40	3197	89	3501	24	42.4494	3403	40	7.8		0.623764				1051.07	142602	165.596	29.6621	35.8503	467.867	1.2519	0.901895	5.12891	0.041598	10.8847	0.0616623	0.824322	1.64627	0.30396	9.96511	3.36374	40.2161	15.088
M4 217_zrn3 - 11				28.1364	1.14846	0.654086	0.0232215	1.52902	0.0539842	0.312245	0.0040802		0.837315	0.121276		3424	39	3244	89	3531	21	41.0858	3491	31	7.3		0.609228				-0.517534	141430	210.314	5.24892	6.34397	387.641	0.899328	0.549328	0.038664	0.00435072	8.69885	0.0222803	0.381816	1.20886	0.197165	7.78378	2.54098	31.5674	12.3775
M4 217_zrn3 - 12				36.2107	1.48601	0.731463	0.0261526	1.36731	0.0482437	0.358947	0.00484205		0.762138	0.234563		3672	40	3539	95	3745	22	43.4368	3707	35	5		0.771339		G1'		10.9757	141826	198.122	6.15062	7.43378	434.331	0.81035	0.46035	-0.0156376	0.0138437	6.78009	0.0275457	0.699596	1.76875	0.353719	10.5574	3.49793	39.7726	14.4537
(a) Degree of discordance (%) = 100 - [100 * (238U/206Pb date) / (207Pb/235Pb age date)]
(b) Vermeesch, P., 2018. IsoplotR: A free and open toolbox for geochronology. Geoscience Frontiers 9, 1479–1493. https://doi.org/10.1016/j.gsf.2018.04.001
(c) Values of Ti for zircon standard 91500 from Szymanowski, D., Fehr, M.A., Guillong, M., Coble, M.A., Wotzlaw, J.-F., Nasdala, L., Ellis, B.S., Bachmann, O., and Schönbächler, M., 2018, Isotope-dilution anchoring of zircon reference materials for accurate Ti-in-zircon thermometry: Chemical Geology, v. 481, p. 146–154, doi:10.1016/j.chemgeo.2018.02.001.
[truncated: 35 more columns]

## Sheet: Sesh2 U-Pb + TE (Zrn-Unk) 
																					External Unc.
																				VRMs	1
																IsoplotRb				Long term excess	0.5
				Isotopic ratios									rho			Dates (Ma)														Trace elements concentrations (ppm)
				207Pb/	±2σ	206Pb/	±2σ	238U/	±2σ	207Pb/	±2σ		206Pb/238U	207Pb/206Pb		207Pb/	±2σ	206Pb/	±2σ	207Pb/	±2σ	±2σ (ext.Unc.)	Disca	Disca'
AnalyticalSpot		Duration (s)		235U	abs	238U	abs	206Pb	abs	206Pb	abs		207Pb/235U	238U/206Pb		235U	abs	238U	abs	206Pb	abs	abs				Th/U		Group		Al	P	Ti	Ti (corr.)c	Y	Zr	Nb	Nb (corr.)	Ba	La	Ce	Pr	Nd	Sm	Eu	Gd	Tb	Dy	Ho	Er
2023-1
2023-1_zrn6 - 1		28.005		38.9805	1.1216	0.782837	0.0121599	1.27675	0.0197203	0.361105	0.00393323		0.750065	0.0606427		3745.1	18.168	3728.8	43.732	3753.83	16.541	41.0241	0.435076	0.63		0.971682		G1'		23.17	297.713	7.7722	8.69745	1092.62	460690	0.720948	0.487644	0.160697	0.0539627	10.7137	0.478164	6.8012	9.25833	1.31349	37.2313	10.5039	110.926	37.3504	157.181
2023-1_zrn6 - 2		14.6619		35.7832	1.1262	0.754845	0.0159738	1.32485	0.0283505	0.342888	0.00473959		0.592182	0.370726		3657.34	20.473	3625.19	59.335	3675	21.106	42.3825	0.879217	1.2		0.757188		G1'		604.909	222.233	63.6036	71.1753	593.577	481909	1.04779	0.814487	29.3826	BelowLOD	7.70412	0.121318	1.79453	3.53641	0.555507	17.4201	5.03897	57.2645	19.7231	88.016
2023-1_zrn6 - 3		11.1195		29.4287	1.16572	0.720982	0.0270637	1.39162	0.052158	0.295544	0.00663507		0.837626	0.611093		3462.59	29.132	3490.76	101.025	3446.33	34.836	49.0052	-0.81367	-1.3		0.246043		G2'		413.923	145.186	8.4479	9.45359	362.37	416064	1.26322	1.02992	2.12514	0.260501	8.40513	0.327998	2.86092	2.29551	1.42591	9.59675	2.65977	29.4085	11.5457	56.7604
2023-1_zrn9 - 1		7.50294		28.4566	0.839173	0.676814	0.0173802	1.47688	0.0386761	0.30655	0.00490092		0.757223	0.740812		3440.1	17.58	3333.22	68.156	3502.94	24.706	42.8684	3.1068	4.3		0.491681		G2'		18.2541	229.97	5.91732	6.62175	603.88	508459	1.19634	0.963037	BelowLOD	BelowLOD	8.7414	0.0287136	0.553783	1.69494	0.427798	10.2636	3.58774	48.0105	19.0465	103.349
2023-2
2023-2_zrn10 - 1		28.7832		3.59455	0.297226	0.172628	0.010316	6.01842	0.390377	0.148853	0.00376564		0.985039	-0.85914		1506.39	68.742	990.9	59.577	2332.02	43.325	49.2051	34.2201	19		0.0526363				77.9835	141.738	9.48012	10.6087	420.19	418151	0.777997	0.544693	47.2027	BelowLOD	3.64651	0.0276076	0.207378	0.412129	0.163263	4.3381	1.79654	26.1836	12.398	73.2536
2023-2_zrn5 - 1		28.01		8.34912	0.236272	0.34274	0.0059158	2.91774	0.0493538	0.176624	0.00198427		0.758664	0.350789		2268.97	15.145	1899.79	27.833	2620.68	18.686	32.1902	16.2708	38		0.195073				592.499	386.328	44.2265	49.4915	943.215	429496	3.12338	2.89007	29.0761	0.830151	12.3294	0.762946	5.61102	4.5308	1.29752	19.6021	6.12691	76.4027	30.5685	158.516
2023-3
2023-3_zrn4 - 1		9.52908		16.0021	0.610645	0.559097	0.0136975	1.78831	0.0433784	0.207035	0.00488532		0.621219	0.160785		2874.13	29.621	2863.27	56.08	2881.75	38.319	47.9483	0.377749	0.53		0.725428		G3'		852.596	144.014	15.0595	16.8523	267.603	414058	0.785269	0.551965	356.585	2.33752	13.5191	0.800329	4.10867	2.24946	0.654348	6.81714	1.91543	22.6437	8.4776	41.886
2023-3_zrn6 - 1		5.4353		31.4403	1.17782	0.743591	0.0196484	1.34379	0.0352756	0.30832	0.00612209		0.744912	0.234115		3538.57	28.515	3585.99	72.202	3511.84	30.664	46.6244	-1.34001	-1.8		0.234045		G2'		533.562	138.967	9.00364	10.0755	474.993	537923	1.41357	1.18026	2.92985	0.244428	7.654	0.20768	1.618	2.12968	0.600939	9.15096	2.95516	40.5696	14.7824	77.4889
2023-3_zrn9 - 1		28.003		11.6385	0.362283	0.421416	0.00876509	2.37645	0.0483843	0.200075	0.00201048		0.880509	0.22317		2572.92	19.253	2264.09	38.872	2826.07	16.397	32.6769	12.0028	20		0.0315505				104.094	157.451	14.2093	15.9008	422.394	436742	2.07926	1.84596	8.09997	0.699502	6.26472	0.590169	3.88243	2.31389	0.707927	6.03839	1.89465	26.9049	12.272	78.2355
2023-4
2023-4_zrn7 - 1		9.88867		16.3403	0.483525	0.558972	0.0104609	1.78732	0.033032	0.211575	0.00255148		0.755438	0.336291		2895.4	17.565	2864.55	42.743	2916.92	19.521	35.1022	1.06528	1.5		0.0727517				489.663	13188.5	12.2078	13.6611	804.041	421309	3.37848	3.14518	2.65021	15.4952	97.8905	17.3595	87.0772	20.3766	3.30661	24.6048	5.23513	62.6801	26.8144	162.695
2023-5
2023-5_zrn1 - 1		28.015		3.98169	0.140927	0.179377	0.00436067	5.59271	0.138145	0.160767	0.00236717		0.842878	0.0446766		1626.39	22.851	1060.44	24.153	2462.98	24.875	35.0092	34.7978	61		0.151954				303.496	1155.01	31.4561	35.2008	1619.14	423095	33.942	33.7087	45.2524	0.369328	15.6963	0.305709	1.93605	1.77619	0.287123	12.538	5.7082	99.5322	51.1892	323.616
2023-5_zrn1 - 2		28.006		4.93312	0.196357	0.209119	0.0051416	4.79962	0.124651	0.170522	0.00252642		0.903412	-0.4061		1801.64	29.286	1220.02	28.867	2562.02	24.783	35.6489	32.2829	61		0.108697				446.436	728.246	56.5134	63.241	1208.82	418687	37.0281	36.7948	31.8985	0.550333	11.8632	0.513973	3.81732	2.58313	0.975411	8.47769	3.54866	65.9071	37.9871	263.101
2023-5_zrn5 - 1		5.83058		14.0651	0.526947	0.519835	0.0160176	1.92325	0.0594242	0.197134	0.0052182		0.617264	0.467775		2758.23	28.292	2698.98	68.136	2801.88	43.295	51.5729	2.14804	3		0.0595729		G3'		211.259	122.396	20.8707	23.3553	571.878	493058	0.870869	0.637564	17.688	2.15558	19.4569	2.31563	17.5827	11.3677	2.41206	25.8986	6.07955	64.1588	21.2572	94.9592
2023-5_zrn5 - 2		13.1023		15.3546	0.597407	0.560294	0.0129127	1.78541	0.0422806	0.198087	0.00405523		0.764012	-0.190801		2833.51	32.528	2867.02	54.807	2809.76	33.46	43.6955	-1.18256	-1.7		0.0680401		G3'		54.9736	111.925	11.1844	12.5159	343.33	409056	0.782643	0.549339	12.204	1.37044	11.844	1.29239	9.44804	5.31845	1.542	13.1509	3.35703	33.7731	11.4497	57.4014
(a) Degree of discordance (%) = 100 - [100 * (238U/206Pb date) / (207Pb/235Pb age date)]
(a') Discordance calculated based on perpendicular Aitchison distance (Vermeesch, P.2021: On the treatment of discordant detrital zircon U–Pb data, Geochronology, 3, 247–257, https://doi.org/10.5194/gchron-3-247-2021)
(b) Vermeesch, P., 2018. IsoplotR: A free and open toolbox for geochronology. Geoscience Frontiers 9, 1479–1493. https://doi.org/10.1016/j.gsf.2018.04.001
(c) Values of Ti for zircon standard 91500 from Szymanowski, D., Fehr, M.A., Guillong, M., Coble, M.A., Wotzlaw, J.-F., Nasdala, L., Ellis, B.S., Bachmann, O., and Schönbächler, M., 2018, Isotope-dilution anchoring of zircon reference materials for accurate Ti-in-zircon thermometry: Chemical Geology, v. 481, p. 146–154, doi:10.1016/j.chemgeo.2018.02.001.
[truncated: 60 more columns]

## Sheet: Sesh3 U-Pb + TE (Zrn-Unk) 
																						External Unc.
																					VRMs	1
																	IsoplotRb				Long term excess	0.5
					Isotopic ratios									rho			Dates (Ma)												Trace elements concentrations (ppm)
					207Pb/	±2σ	206Pb/	±2σ	238U/	±2σ	207Pb/	±2σ		206Pb/238U	207Pb/206Pb		207Pb/	±2σ	206Pb/	±2σ	207Pb/	±2σ	±2σ (ext.Unc.)	Disca
Sample	AnalyticalSpot		Duration (s)		235U	abs	238U	abs	206Pb	abs	206Pb	abs		207Pb/235U	238U/206Pb		235U	abs	238U	abs	206Pb	abs	abs		Th/U		Group		Al	P	Ti	Ti (corr.)c	Y	Zr	Nb	Nb (corr.)	Ba	La	Ce	Pr	Nd	Sm	Eu	Gd	Tb	Dy	Ho	Er	Tm
2023-1_OG_zrn6	2023-1_OG_zrn6_001		21.5818		35.0309	0.940864	0.758432	0.0145469	1.31964	0.0256213	0.335763	0.00821223		0.465179	0.597111		3638.84	26.7891	3637.42	53.4309	3641.47	38.0089	52.6398	0.0389238	0.963367		G1'		40.3618	253.018	10.1798	12.0329	857.885	456801	0.601695	0.349333	1.50491	BelowLOD	9.10974	0.155383	2.93906	5.3592	0.844152	28.3676	7.97792	85.1453	28.4842	119.926	22.5452
	2023-1_OG_zrn6_002		19.8095		37.7404	1.03842	0.780047	0.0132398	1.28205	0.0220076	0.351627	0.00833246		0.520966	0.353782		3712.41	27.2829	3716.61	48.0554	3712.33	36.2516	51.8899	-0.11331	0.936179		G1'		BelowLOD	231.111	6.88673	8.14039	1075.9	468528	0.891375	0.639013	0.224978	BelowLOD	11.6511	0.118312	2.30029	5.54435	0.770191	32.1439	9.71907	106.617	36.6224	154.671	29.582
	2023-1_OG_zrn6_003		7.39459		35.141	1.31424	0.760596	0.0249523	1.31642	0.0428512	0.334654	0.00805479		0.899689	0.366912		3641.61	36.4107	3645.03	91.1776	3637.44	36.8864	51.8069	-0.0938985	0.928197		G1'		BelowLOD	282.947	4.66879	5.51869	978.064	433964	0.658294	0.405932	BelowLOD	0.0612292	10.0497	0.43001	5.24114	7.84298	1.2287	32.5022	9.2109	98.0562	32.0354	142.096	25.6907
	2023-1_OG_zrn6_004		21.1817		36.9669	1.03694	0.763207	0.0128923	1.31027	0.0220952	0.351684	0.00871279		0.397381	0.378553		3691.78	27.5156	3655.32	47.1047	3712.16	37.8019	52.9835	0.987394	0.985219		G1'		BelowLOD	288.514	10.2916	12.165	1113.8	463866	0.677971	0.425609	BelowLOD	0.0605759	10.8952	0.46961	6.32427	9.75805	1.34278	37.8361	10.6381	111.287	37.292	158.837	29.0118
	2023-1_OG_zrn6_005		16.1178		37.3685	1.22255	0.765833	0.0181402	1.30745	0.0311486	0.354235	0.00963395		0.626106	0.346287		3701.91	32.0193	3664.12	66.2818	3722.95	41.2643	55.579	1.02089	0.633393		G1'		BelowLOD	166.862	8.58231	10.1446	421.163	463858	0.5769	0.324538	BelowLOD	BelowLOD	6.01419	0.0367503	0.631887	1.44381	0.265085	9.12228	3.04033	37.2665	13.5914	63.6802	12.6359
	2023-1_OG_zrn6_006		19.6925		38.1348	1.06482	0.775682	0.0142029	1.28943	0.0229448	0.357276	0.00882178		0.487806	0.435859		3722.62	27.4771	3700.59	51.2059	3736.31	37.2772	52.781	0.591865	0.92158		G1'		259.892	206.768	34.8596	41.2054	909.312	478160	0.723518	0.471156	11.7973	BelowLOD	8.57606	0.0674972	1.84297	4.74501	0.781537	25.9466	7.99538	87.3065	30.113	131.847	24.9733
	2023-1_OG_zrn6_007		27.004		38.8567	1.07768	0.787708	0.0155969	1.26608	0.0225431	0.358106	0.00797914		0.761021	0.409524		3740.9	27.7094	3743.39	56.4358	3740.26	33.9904	50.5425	-0.066455	0.962113		G1'		35.6074	312.221	14.7385	17.4215	1135.01	464065	0.705342	0.45298	0.243733	0.0808758	10.4788	0.55196	7.1779	9.7645	1.36887	38.7448	10.809	116.215	38.5371	162.176	29.7284
	2023-1_OG_zrn6_008		18.7866		39.2155	1.17186	0.789378	0.0170308	1.26791	0.0264138	0.360858	0.0083896		0.761363	0.316213		3750	28.724	3749.62	60.8243	3751.93	35.4094	51.5924	0.0102294	1.02464		G1'		BelowLOD	275.863	14.3684	16.984	1150.32	471153	0.635686	0.383324	BelowLOD	0.0559454	10.8771	0.467481	6.85143	9.93256	1.38378	40.5802	11.3645	118.723	39.4621	161.647	30.4567
	2023-1_OG_zrn6_009		15.398		37.9579	1.1185	0.777751	0.0143235	1.2855	0.0234529	0.354545	0.00813698		0.761258	0.0500982		3717.98	28.9364	3708.28	51.8165	3725.32	35.1777	51.2399	0.261023	1.02245		G1'		BelowLOD	302.374	9.38402	11.0923	1026.27	476151	0.574317	0.321955	BelowLOD	0.0331835	10.3544	0.343052	5.67289	8.49502	1.16407	35.4078	10.2247	106.933	34.9894	147.331	26.9014
	2023-1_OG_zrn6_010		9.58566		29.0628	1.10601	0.682469	0.0122739	1.4643	0.0264952	0.309214	0.00948897		0.644804	-0.263802		3454.14	37.4077	3353.49	47.0779	3514.66	47.2642	58.9019	2.9139	0.504967		G2'		2145.09	112.999	7.6624	9.05726	274.021	450145	0.577543	0.325182	0.629289	0.116832	6.43285	0.061138	0.814826	1.26391	0.234666	5.72909	1.82863	22.4002	8.65103	41.4764	8.86839
	2023-1_OG_zrn6_011		10.0093		37.3296	1.41776	0.771565	0.0212033	1.29735	0.0359932	0.351836	0.0112024		0.601291	0.271485		3700.67	38.1375	3685.06	77.2765	3712.3	48.8218	61.3346	0.421584	0.552243		G1'		BelowLOD	216.656	11.9229	14.0934	369.115	492669	0.655223	0.402861	BelowLOD	BelowLOD	6.32823	0.0610513	0.473656	1.83173	0.234063	8.56302	2.77562	33.7777	12.296	55.9746	11.3823
	2023-1_OG_zrn6_012		27.004		26.0006	0.75706	0.649758	0.0110017	1.53914	0.0259076	0.290346	0.00756114		0.40182	0.282481		3345.16	28.4342	3226.55	42.9206	3416.27	40.517	52.9997	3.54568	0.0931154		mixed		35.8423	63.6135	9.52089	11.2541	250.7	446228	0.950445	0.698083	0.463877	0.0583114	3.97624	0.0544723	0.501556	0.439988	0.111399	2.71715	1.14136	17.0117	7.42955	44.1342	10.4473
2023-1_OG_zrn9	2023-1_OG_zrn9_001		9.45959		14.8977	0.768557	0.548972	0.0245059	1.83024	0.0831658	0.197677	0.00870082		0.603061	0.41545		2805.7	48.6352	2818.46	102.144	2801.49	73.9265	79.0583	-0.454566	0.522215		G3'		27205.7	BelowLOD	3899.89	4609.82	272.833	294769	1.38531	1.13295	1181.59	0.185554	9.24139	0.118642	1.01084	1.35626	0.484338	5.59457	1.74856	21.0393	8.14003	41.9741	8.77359
	2023-1_OG_zrn9_002		19.4654		14.8697	0.498822	0.538485	0.0119538	1.85917	0.0414994	0.200511	0.00510612		0.748067	0.0508569		2805.06	32.1483	2776.1	50.1113	2827.85	41.975	50.6145	1.03214	0.921276		G3'		52.5362	126.77	6.03872	7.13801	305.938	468118	1.0712	0.818843	0.517987	BelowLOD	13.7846	0.0414017	0.526528	1.17937	0.392696	6.85806	2.04325	25.7692	9.61748	47.2085	10.5517
2023-1_r_zrn7	2023-1_r_zrn7_001		27.004		3.82081	0.148289	0.183898	0.00597336	5.43881	0.170266	0.149308	0.00384999		0.899206	-0.238778		1593.97	32.1264	1087.52	32.7091	2334.45	44.3851	50.1523	31.7731					670.567	160.789	148.247	175.234	695.624	390287	1.63228	1.37992	42.2967	3.36225	21.9104	3.01775	21.6272	12.269	4.47692	28.3623	6.18061	59.4703	21.2299	104.373	24.0655
	2023-1_r_zrn7_002		27.004		4.46209	0.611063	0.197274	0.0306895	2.01751	14.8728	0.144488	0.0957496		0.91709	0.473278		1716.19	123.221	1138.18	173.669	2413.98	37.4478	44.5569	33.6801					79.7809	BelowLOD	8.17616	9.66455	422.58	354097	0.178034	-0.0743282	30.7468	BelowLOD	4.63076	BelowLOD	BelowLOD	2.01008	0.444747	8.97364	1.7396	28.2958	12.9489	78.0994	22.2477
	2023-1_r_zrn7_003		27.006		3.29776	0.162258	0.191155	0.00856411	5.32566	0.243353	0.124857	0.00455427		0.709291	0.312913		1474.77	39.1428	1126.08	46.3757	2029.15	67.4533	70.441	23.6437					886.961	143.359	119.548	141.31	623.754	396843	2.86913	2.61677	27.1329	3.02053	20.0913	3.04227	23.232	12.2532	6.91094	24.9854	5.04993	50.4359	18.4726	99.0282	23.404
2023-3_zrn3	2023-3_zrn3_001		27.004		3.36843	0.346637	0.163046	0.0139982	6.57203	0.527866	0.148197	0.00396038		0.990423	-0.701328		1467.62	77.5597	969.051	76.8051	2321.12	45.5135	51.093	33.9713					2807.69	167.556	151.376	178.933	1217.71	402212	3.44449	3.19213	45.9799	5.3191	45.4347	5.60379	43.0472	24.7648	7.72846	62.7245	12.3775	109.753	34.1754	152.881	31.2618
	2023-3_zrn3_002		27.004		4.67541	0.514353	0.209843	0.0174611	5.08212	0.399345	0.158919	0.00518077		0.981819	-0.731847		1725.81	87.2605	1221.48	92.2403	2437.15	52.7201	58.083	29.2227					1487.51	187.36	30.8761	36.4968	903.191	393816	2.55293	2.30057	60.7453	6.41347	36.686	4.90952	35.6602	17.2227	5.5945	41.4454	8.10001	80.1692	27.3293	130.68	28.6066
2023-3_zrn6	2023-3_zrn6_001		23.1324		37.1619	0.962968	0.775323	0.0132006	1.28962	0.0217608	0.348039	0.00766674		0.642719	0.506567		3697.35	25.2892	3699.35	47.8226	3697.04	33.8341	50.118	-0.0539757	0.509343		G1'		800.48	242.311	46.5198	54.9883	810.571	458841	1.77186	1.5195	16.8847	0.0495042	8.47543	0.0726617	1.19955	2.42818	0.483021	14.6889	5.25074	64.7037	26.5009	130.899	27.8859
	2023-3_zrn6_002		7.45961		16.8134	0.631679	0.570698	0.0160235	1.75267	0.0495754	0.213346	0.00632983		0.671333	0.241175		2923.28	35.9357	2910	65.8353	2929.26	48.6679	56.8056	0.454271	0.217878		G3'		2175.71	170.134	610.954	722.172	299.192	377780	1.35545	1.10309	13.8833	0.128369	6.14158	0.160592	1.26005	1.21454	0.439598	4.78302	1.72098	22.4557	9.29353	50.0064	11.1955
	2023-3_zrn6_003		27.004		10.1832	0.494099	0.397471	0.016925	2.55527	0.110337	0.185867	0.00437389		0.95205	-0.0429408		2443.71	45.9707	2153.04	77.9588	2703.64	38.6783	47.1935	11.8944					532.973	BelowLOD	317.914	375.787	452.324	417375	2.30463	2.05226	9.2854	0.619997	8.58663	0.583618	4.26283	3.18664	1.16154	10.0534	2.91695	31.6142	12.9147	70.6822	16.4547
2023-3_zrn7	2023-3_zrn7_001		17.7475		8.56039	0.397886	0.398174	0.0133902	2.5238	0.0825454	0.156009	0.00408635		0.908358	-0.250742		2288.18	41.5869	2158.96	61.4329	2410.19	44.1696	50.3201	5.6473	0.222789				309.405	98.6592	7.66375	9.05886	242.424	473121	1.02718	0.774822	3.09845	0.465908	10.7283	0.532356	3.99148	2.60461	0.906771	7.52843	2.0643	22.3623	8.11451	39.168	8.78701
	2023-3_zrn7_002		24.0049		14.7301	0.440533	0.544045	0.0113248	1.8403	0.0371928	0.196742	0.00504796		0.583741	0.401752		2796.6	28.1082	2799.33	46.9986	2796.38	41.7365	50.241	-0.0975448	0.946233		G3'		BelowLOD	171.491	4.99184	5.90055	274.895	461482	1.14197	0.88961	BelowLOD	BelowLOD	16.2285	0.0413751	0.458864	0.924038	0.215636	5.79077	1.81292	21.7202	8.79513	43.1907	9.64461
	2023-3_zrn7_003		27.015		12.1382	0.386772	0.474631	0.010468	2.11124	0.0455619	0.185771	0.00488295		0.63746	0.262757		2613.13	29.7993	2502.7	45.5712	2701.53	42.6405	50.4806	4.22599	0.928434		G3'		598.645	102.459	88.395	104.487	266.024	434999	1.15975	0.907385	2.78592	0.0549773	14.3858	0.146159	1.46342	1.47972	0.363133	6.00414	1.82982	22.0709	8.2756	42.3972	9.50257
(a) Degree of discordance (%) = 100 - [100 * (238U/206Pb date) / (207Pb/235Pb age date)]
(b) Vermeesch, P., 2018. IsoplotR: A free and open toolbox for geochronology. Geoscience Frontiers 9, 1479–1493. https://doi.org/10.1016/j.gsf.2018.04.001
(c) Values of Ti for zircon standard 91500 from Szymanowski, D., Fehr, M.A., Guillong, M., Coble, M.A., Wotzlaw, J.-F., Nasdala, L., Ellis, B.S., Bachmann, O., and Schönbächler, M., 2018, Isotope-dilution anchoring of zircon reference materials for accurate Ti-in-zircon thermometry: Chemical Geology, v. 481, p. 146–154, doi:10.1016/j.chemgeo.2018.02.001.
[truncated: 59 more columns]

## Sheet: Sesh1 U-Pb + TE (Zrn-RMs)
																					External Unc.
																				VRMs	1
																IsoplotRb				Long term excess	0.5
				Isotopic ratios									rho			Dates (Ma)									Trace elements concentrations (ppm)
				207Pb/	±2σ	206Pb/	±2σ	238U/	±2σ	207Pb/	±2σ		206Pb/238U	207Pb/206Pb		207Pb/	±2σ	206Pb/	±2σ	±2σ (ext.Unc.)	207Pb/	±2σ	±2σ (ext.Unc.)
AnalyticalSpot		Duration		235U	abs	238U	abs	206Pb	abs	206Pb	abs		207Pb/235U	238U/206Pb		235U	abs	238U	abs	abs	206Pb	abs	abs		Al	Si	P	Ti	Ti (corr.)b	Y	Nb	Nb (corr.)	Ba	La	Ce	Pr	Nd	Sm	Eu	Gd	Tb	Dy	Ho	Er	Tm	Yb	Lu	Hf	Ta
Z_OG1
OG-1 - 1				29.1861	1.16516	0.707113	0.0248687	1.41674	0.0508935	0.299783	0.00369603		0.808253	0.471581		3459	31.43	3442.78	95.82	101.818	3468.41	19.1	39.5986		-1.07444	147608	209.163	6.28478	7.59593	504.043	1.03317	0.683169	0.018572	0.00196886	8.61157	0.0458941	0.627607	1.58872	0.494498	8.2202	2.73232	36.2425	15.3742	84.5172	20.2844	203.806	47.737	8332.96	0.452976
OG-1 - 2				28.9183	1.17569	0.703719	0.0255742	1.41828	0.0473247	0.298698	0.00369642		0.873839	0.414793		3454.37	29.84	3439.89	88.95	95.371	3462.79	19.18	39.5881		7.11262	147254	263.267	8.50798	10.2829	1674.51	1.23411	0.884106	0.061292	0.539243	16.5291	0.65858	7.22957	8.5733	2.22373	38.1565	11.5174	140.148	52.8895	250.244	52.3478	453.529	94.5846	7978.95	0.517022
OG-1 - 3				29.1126	1.1575	0.70529	0.0246094	1.41778	0.0489892	0.298779	0.00363145		0.825299	0.159496		3454.98	34.11	3440.82	92.13	98.3469	3463.21	18.83	39.4234		0.135629	147472	97.8369	3.7047	4.47759	372.378	0.696288	0.346288	-0.00326814	0.00817332	6.9939	0.0638649	1.00551	1.4799	0.538843	6.18071	2.15546	26.831	11.5347	63.1191	15.5626	170.746	42.3249	9715.63	0.316921
OG-1 - 4				29.1909	1.18716	0.708525	0.0256798	1.41243	0.0511212	0.298838	0.00336314		0.881824	0.457113		3458.89	32.03	3450.91	96.72	102.693	3463.51	17.44	38.7814		4.5984	147644	265.051	7.09914	8.58019	613.085	0.806918	0.456918	0.0164981	0.00971109	8.32155	0.0924736	1.21715	2.43337	0.653539	12.6631	4.04075	49.7459	19.8529	99.636	21.9529	202.028	43.9974	8311.13	0.333074
OG-1 - 5				28.8005	1.13966	0.702727	0.0241887	1.42222	0.0492796	0.297442	0.00369722		0.668787	0.453323		3447.51	30.48	3432.49	92.22	98.4021	3456.26	19.27	39.5747		1.62229	145910	146.096	3.74224	4.52296	550.487	0.66514	0.31514	-0.00740154	0.10495	10.1335	0.0995369	1.23583	1.8092	0.609407	9.30138	3.11616	40.1124	16.678	92.099	22.7437	229.389	52.4434	9997.38	0.329088
OG-1 - 6				29.011	1.16314	0.69863	0.0243795	1.43126	0.0502786	0.301245	0.00354224		0.867268	0.208898		3453.77	34	3415.66	93.14	99.2068	3475.94	18.21	39.2437		2.08613	144760	247.589	8.85999	10.7084	2011.72	1.30127	0.951274	-0.0199953	0.0370312	17.5313	0.441609	6.29295	9.25089	2.55106	49.3632	15.142	175.525	65.0099	301.437	60.2115	524.926	106.167	7839.25	0.526643
OG-1 - 7				29.4041	1.18656	0.713959	0.025555	1.40152	0.0502692	0.298734	0.00367621		0.847745	0.445673		3466.16	31.74	3471.68	96.28	102.349	3462.97	19.07	39.5365		-0.677424	147640	217.299	7.39934	8.94302	666.88	1.36254	1.01254	0.00583161	0.00603919	11.0828	0.0541461	0.939027	1.90563	0.637734	10.2115	3.54433	46.2963	20.0894	113.365	27.7154	277.836	65.7081	7941.96	0.668927
OG-1 - 8				28.9954	1.14292	0.704709	0.0246857	1.41919	0.050609	0.29841	0.00348873		0.849204	0.627841		3452.79	29.2	3438.16	95.02	101.05	3461.29	18.12	39.0722		-0.420162	147603	190.014	7.59266	9.17667	1320.61	0.872539	0.522539	0.0502059	0.0172832	12.4756	0.299044	4.88133	6.63699	1.77491	29.3724	9.1859	110.487	41.7669	196.271	41.1442	360.617	75.5637	7993.71	0.363596
OG-1 - 9				29.4893	1.20312	0.715006	0.0256834	1.39994	0.0505393	0.299182	0.00356469		0.874145	0.355267		3468.74	33.15	3474.71	96.97	103.009	3465.3	18.46	39.2664		0.473415	146210	163.52	6.69225	8.08841	467.474	0.922542	0.572542	-0.0246756	0.0103936	8.46047	0.0468268	0.71889	1.34838	0.492711	7.80893	2.59291	34.1631	14.3196	78.0662	18.2647	187.133	44.5766	8103.84	0.467522
OG-1 - 10				28.956	1.14352	0.700947	0.0242639	1.42699	0.0500719	0.299612	0.00374744		0.670496	0.512441		3451.36	30.06	3423.59	93.2	99.2904	3467.52	19.38	39.7266		22.2699	146467	203.848	7.11791	8.60287	1048.67	0.848641	0.498641	0.135126	0.909935	20.58	2.16143	22.8288	18.3454	4.54188	40.9319	8.68845	89.5556	32.5074	157.737	34.5629	328.261	71.0306	8508.43	0.346778
OG-1 - 11				29.0042	1.17591	0.703781	0.0247873	1.42217	0.0509923	0.298944	0.00383757		0.81009	0.283222		3452.49	33.85	3432.59	95.43	101.417	3464.06	19.9	39.9529		6.90019	143520	266.349	8.60282	10.3976	998.136	1.177	0.827001	0.0609425	0.252106	13.3456	0.573354	5.97763	6.10588	1.55352	24.3444	7.14216	84.7628	32.6518	157.885	33.7228	308.666	66.0154	7786.4	0.476527
OG-1 - 12				28.4019	1.15242	0.68959	0.0249196	1.45236	0.0532676	0.299153	0.00398113		0.77536	0.463379		3432.57	32.08	3377.02	96.41	102.155	3465.15	20.62	40.3257		24.7823	145064	226.582	9.34755	11.2977	1343.94	0.90216	0.55216	0.092445	11.5619	1131.26	21.5689	133.513	43.7405	8.83621	58.6548	11.382	116.791	42.108	197.43	40.6359	358.885	75.3279	7971.72	0.393332
OG-1 - 13				29.6581	1.19421	0.718269	0.0257196	1.39358	0.0504914	0.300215	0.00345829		0.893219	0.460147		3476.6	32	3486.95	97.58	103.624	3470.64	17.84	39.0263		-0.866344	147377	267.913	9.42105	11.3865	2037.12	1.22619	0.876189	0.00813474	0.0327608	17.3641	0.424925	5.93267	9.35582	2.64566	50.148	15.3627	178.478	64.9571	295.44	59.2748	512.127	102.646	7844.76	0.509753
OG-1 - 14				29.3358	1.19822	0.716789	0.0259054	1.39653	0.0502919	0.297328	0.00361638		0.819448	0.347068		3465.03	33.16	3481.26	96.87	102.937	3455.66	18.86	39.3714		-1.27896	146774	195.94	7.22241	8.72917	480.702	0.73817	0.38817	0.0325615	0.00894452	9.79202	0.0657327	1.06972	1.9792	0.553243	9.48388	3.07786	38.8412	15.2096	78.2122	17.3672	164.378	37.0427	8186.49	0.367501
OG-1 - 15				27.7408	1.20129	0.684799	0.025142	1.46236	0.0531847	0.295089	0.00411221		0.875526	-0.171703		3412.43	40.3	3359.02	95.21	100.963	3443.93	21.63	40.6715		32.3189	149253	199.05	8.52826	10.3075	662.062	1.48339	1.13339	0.186554	1.47978	19.2782	1.91425	15.4719	9.88987	2.86958	18.9739	4.48379	49.911	20.2413	110.881	26.1087	262.732	62.5607	8114.45	0.657442
OG-1 - 16				29.3527	1.17707	0.712104	0.0253522	1.40505	0.0495291	0.301112	0.00363049		0.807173	0.546305		3471.48	29.85	3464.93	94.48	100.634	3475.26	18.67	39.4533		0.899665	145983	176.463	6.93604	8.38306	395.273	0.767481	0.417481	0.0477302	0.0024242	9.11599	0.048681	0.747126	1.49358	0.443541	7.37872	2.47663	30.378	12.2452	64.397	14.5865	141.848	32.5937	8459.28	0.31916
Z_GJ1
GJ-1 - 1				0.833389	0.0355119	0.101692	0.00368047	9.86144	0.35752	0.0595148	0.000941205		0.742606	0.0878054		614.582	17.639	622.638	21.517	22.4053	585.011	34.319	34.4434		0.951569	146112	98.1244	3.15795	3.81677	220.436	1.79467	1.44467	0.0165021	-5.72222e-05	13.54	0.0299076	0.493631	1.296	0.836296	6.28452	1.68764	17.529	6.05332	27.2057	5.603	52.0855	11.1664	6400.8	0.383005
GJ-1 - 2				0.837931	0.0364352	0.102003	0.00370122	9.79051	0.314042	0.0596656	0.00136146		0.341824	0.363045		619.09	14.788	626.936	19.163	20.1687	590.508	49.465	49.553		5.03659	144321	48.5794	2.90318	3.50885	199.317	1.74633	1.39633	-0.00798619	0.000610874	12.9797	0.0193994	0.459591	1.02862	0.703665	5.29229	1.41675	15.7381	5.313	24.7196	5.06028	47.9623	10.2588	6426.01	0.342329
GJ-1 - 3				0.835332	0.0343376	0.100406	0.00353039	9.97977	0.351595	0.060458	0.00106092		0.268688	0.240884		616.332	16.343	615.597	20.685	21.5874	619.036	37.875	38.0013		2.69627	147340	65.8845	3.59559	4.34572	210.449	1.72139	1.37139	0.00865996	0.00539073	13.3203	0.0258995	0.451579	1.17662	0.726367	5.50062	1.5681	16.5187	5.67842	25.9804	5.49824	50.5616	10.979	6556.8	0.365162
GJ-1 - 4				0.827209	0.0345035	0.0997135	0.00347454	10.0376	0.346453	0.0602872	0.00107329		0.461289	0.231268		612.365	16.088	612.215	20.159	21.0741	612.92	38.451	38.5729		2.80191	140710	-0.843063	3.19083	3.85651	205.196	1.82771	1.47771	0.00896195	0.000484426	13.2235	0.0212749	0.42641	1.13617	0.759295	5.52717	1.54254	16.4642	5.62558	25.5565	5.39723	50.3004	10.6937	6581.47	0.36092
GJ-1 - 5				0.825453	0.0346638	0.0987595	0.00347877	10.135	0.352333	0.060657	0.00111276		0.489772	0.264114		610.736	15.953	606.596	20.126	21.0262	626.124	39.554	39.6777		3.68972	144871	29.034	2.84248	3.43548	215.092	1.81834	1.46834	-0.0139196	0.0105751	13.341	0.0226369	0.459445	1.2087	0.8287	5.73769	1.63494	16.9708	5.83787	26.6355	5.62196	52.808	11.2056	6640.91	0.378109
GJ-1 - 6				0.825107	0.0347053	0.0981393	0.0033831	10.1953	0.355544	0.0608353	0.00112437		0.339427	0.278138		609.362	15.867	603.174	20.081	20.9733	632.437	39.786	39.9115		3.12483	145595	33.3796	2.95189	3.56772	204.388	1.80992	1.45992	0.015921	-1.74084e-05	13.2375	0.0196147	0.365031	1.11094	0.740779	5.53894	1.5742	16.7472	5.50461	25.6446	5.43097	51.1104	10.9302	6646.31	0.336374
GJ-1 - 7				0.803221	0.032711	0.0973961	0.00339463	10.268	0.366187	0.0597014	0.00110047		0.379593	0.3504		597.568	15.323	599.094	20.403	21.2703	591.78	39.947	40.0564		2.15272	143095	19.792	3.13082	3.78398	199.702	1.71941	1.36941	0.031734	0.00233628	12.9953	0.020015	0.418037	0.977361	0.727439	5.47529	1.52534	16.2795	5.55822	25.4048	5.35176	49.7837	10.6917	6620	0.343969
GJ-1 - 8				0.801802	0.0348169	0.0971088	0.00343279	10.2994	0.361856	0.0599142	0.00125829		0.482289	0.154213		597.796	17.191	597.348	20.044	20.9211	599.496	45.464	45.5627		4.87385	144766	38.219	2.99814	3.62362	207.507	1.7529	1.4029	0.0299128	0.00525341	13.4261	0.0175597	0.502573	1.15535	0.746042	5.8231	1.61486	16.7922	5.87443	26.0425	5.5585	51.5342	10.9069	6521.87	0.3403
GJ-1 - 9				0.807623	0.0334094	0.09741	0.00337819	10.2648	0.359745	0.060244	0.0011176		0.313192	0.363486		601.809	15.058	599.272	20.056	20.9381	611.378	40.103	40.2193		3.53124	145104	4.7139	2.80018	3.38436	236.549	1.73597	1.38597	0.0474303	-0.000387224	13.8742	0.0330309	0.559533	1.20223	0.862348	6.57213	1.81199	19.1225	6.43456	29.1963	6.14412	56.7752	12.3073	6554.97	0.36035
GJ-1 - 10				0.798488	0.0336688	0.0967223	0.00347484	10.3431	0.362341	0.0599924	0.00117189		0.465593	0.350152		596.472	15.161	594.937	19.909	20.7849	602.313	42.281	42.3881		4.11146	146484	21.6809	2.85072	3.44545	209.887	1.79195	1.44195	0.0942216	0.006839	13.5275	0.0241221	0.458066	1.09803	0.782549	5.86682	1.58024	16.9527	5.67552	26.067	5.50651	51.1164	11.0181	6613.55	0.338687
GJ-1 - 11				0.789095	0.0333208	0.095869	0.003342	10.4225	0.362456	0.0596968	0.0012554		0.25439	0.337861		590.82	15.238	590.608	19.626	20.5015	591.635	45.58	45.6759		4.08749	138971	30.2226	3.01826	3.64794	210.296	1.73834	1.38834	-0.0164545	0.000693104	13.5007	0.0200385	0.424607	1.13687	0.802207	5.8111	1.5922	17.2332	5.80882	26.6848	5.59369	51.718	10.6917	6549.07	0.371372
GJ-1 - 12				0.800562	0.0332221	0.0966294	0.00341081	10.3489	0.369823	0.0601979	0.00111569		0.389605	0.396506		597.767	14.953	594.619	20.298	21.1569	609.727	40.073	40.1888		4.09251	143392	31.0588	3.25879	3.93864	203.171	1.7693	1.4193	0.0668407	0.00120068	13.0883	0.0194829	0.422456	1.1866	0.693949	5.43437	1.50619	16.0506	5.5059	25.4814	5.33738	49.3504	10.5313	6524.02	0.342516
GJ-1 - 13				0.80278	0.0329527	0.0974633	0.00337653	10.2559	0.352771	0.0598053	0.000997869		0.470048	0.244519		598.887	15.547	599.768	19.699	20.5979	595.552	36.157	36.2794		4.19185	146216	41.3815	2.86706	3.4652	231.22	1.66946	1.31946	-0.0303618	0.00337528	13.7634	0.028647	0.476254	1.31856	0.847235	6.48951	1.77356	18.8863	6.43385	28.8474	5.98267	56.1849	11.9297	6453.78	0.346112
GJ-1 - 14				0.806061	0.0336535	0.097552	0.00341347	10.249	0.359132	0.059987	0.00110762		0.443594	0.254197		600.57	15.964	600.156	20.081	20.9646	602.132	39.976	40.0892		4.13779	143538	15.104	2.95573	3.57236	208.62	1.7057	1.3557	-0.00402038	-0.0013195	13.1504	0.01717	0.472344	1.13236	0.778971	5.73026	1.52756	16.4083	5.69069	26.034	5.49449	50.6695	10.8545	6477.41	0.353749
GJ-1 - 15				0.789028	0.0330703	0.0955961	0.00337953	10.4603	0.363624	0.0598653	0.00111071		0.476012	0.264715		590.457	15.583	588.568	19.554	20.4267	597.725	40.196	40.307		3.12296	141226	20.6098	3.20838	3.87772	203.664	1.72653	1.37653	-0.0293622	0.00816834	13.0581	0.0185279	0.433366	1.29665	0.777518	5.41083	1.51827	16.3959	5.54631	25.373	5.32586	49.471	10.7191	6499.54	0.333512
GJ-1 - 16				0.799018	0.0333633	0.0965622	0.00341205	10.3582	0.36575	0.0600646	0.00118301		0.38128	0.440695		596.363	14.417	594.109	20.04	20.9081	604.944	42.607	42.7142		3.0022	142095	17.0862	3.00402	3.63073	211.767	1.645	1.295	0.0483265	0.00278551	13.2613	0.0211871	0.529869	1.13	0.799151	5.61544	1.58406	16.8701	5.79376	26.3733	5.55461	51.5069	11.0853	6499.52	0.343781
GJ-1 - 17				0.7885	0.0330512	0.0966687	0.00351593	10.3558	0.381014	0.0594796	0.0010749		0.637569	0.286484		592.064	16.171	594.24	20.886	21.7207	583.734	39.237	39.3454		4.96496	142622	21.9688	2.83091	3.4215	208.62	1.74403	1.39403	0.0221571	-0.000336413	13.2312	0.0206996	0.458826	1.09983	0.780563	5.76289	1.6122	16.9177	5.72487	26.2648	5.55304	50.6397	11.1303	6562.72	0.363706
GJ-1 - 18				0.783395	0.0319737	0.0958911	0.00333219	10.4265	0.36668	0.0593088	0.00108743		0.235114	0.485672		587.736	13.729	590.394	19.841	20.7068	577.48	39.832	39.9365		4.75041	141449	42.5756	2.98892	3.61248	218.759	1.66976	1.31976	0.0176783	0.0017095	13.6163	0.0268537	0.531636	1.26956	0.800332	6.07885	1.6985	17.6248	5.99396	27.4643	5.84313	53.6364	11.5821	6523.05	0.348017
GJ-1 - 19				0.786975	0.0320248	0.0953469	0.00338375	10.4922	0.374126	0.0598814	0.00098317		0.478155	0.3758		589.214	14.833	586.857	20.002	20.8511	598.303	35.552	35.6776		3.70644	144389	32.3078	3.10228	3.74949	221.155	1.69797	1.34797	0.0702143	0.00126922	13.617	0.0248301	0.489501	1.16875	0.853324	6.06175	1.68213	17.7613	5.91167	27.8904	5.84034	54.0897	11.4924	6538.4	0.371528
GJ-1 - 20				0.789445	0.0324746	0.0963036	0.00336392	10.3837	0.365437	0.0594617	0.000972685		0.537702	0.312742		590.723	15.163	592.715	19.929	20.7977	583.077	35.529	35.6484		3.47364	147058	32.9225	2.76707	3.34434	211.716	1.68053	1.33053	0.0469425	0.00228643	13.3924	0.0184383	0.451657	1.20988	0.799325	5.76062	1.62449	16.9501	5.79163	25.904	5.53477	51.837	11.1297	6536.89	0.34911
GJ-1 - 21				0.807053	0.0336128	0.0981062	0.00344381	10.193	0.357854	0.0596132	0.00105311		0.4887	0.259737		600.219	15.844	603.304	20.22	21.1068	588.581	38.317	38.4298		4.08626	145205	28.6162	3.10941	3.7581	206.325	1.77935	1.42935	0.0741037	0.00190479	13.1349	0.0235854	0.471673	1.08547	0.805803	5.46855	1.60696	16.627	5.72592	26.1874	5.52054	51.2289	10.9097	6627.99	0.345279
GJ-1 - 22				0.808366	0.0345384	0.0970167	0.00343732	10.2772	0.326569	0.0601826	0.00115335		0.431684	0.274346		600.804	14.644	598.584	18.164	19.1314	609.188	41.415	41.5269		2.87689	143590	30.5358	3.06999	3.71046	233.349	1.73092	1.38092	-0.000333376	-0.000525392	13.8079	0.0349769	0.493575	1.31617	0.881171	6.65894	1.76737	18.9376	6.47973	29.3383	6.05019	56.3447	12.1706	6448.3	0.344457
GJ-1 - 23				0.792911	0.0328491	0.0962001	0.00333093	10.3932	0.361979	0.0597914	0.000995642		0.540059	0.194819		592.79	15.967	592.202	19.707	20.5836	595.045	36.096	36.2184		2.60996	144431	35.7213	2.81495	3.40222	231.276	1.67232	1.32232	-0.0558576	0.00942759	13.6449	0.0273998	0.568807	1.31665	0.877641	6.16715	1.79969	18.4545	6.40554	28.6233	6.07846	56.3029	12.1296	6464.26	0.338447
GJ-1 - 24				0.798539	0.0325585	0.0966308	0.00332601	10.3451	0.361154	0.0597508	0.000999068		0.463542	0.334965		594.574	14.975	594.831	19.837	20.7157	593.595	36.238	36.3593		0.630593	145327	35.3087	2.84182	3.4347	222.891	1.70961	1.35961	-0.00372246	0.00357949	13.6918	0.0264688	0.512073	1.41201	0.868226	6.08702	1.67799	18.0251	6.3079	28.0405	5.87469	53.9411	11.6966	6498.99	0.354074
GJ-1 - 25				0.800258	0.0325737	0.0972267	0.00343691	10.2895	0.360921	0.0598029	0.00100804		0.497018	0.22843		597.393	15.93	597.897	20.029	20.9083	595.48	36.521	36.6422		4.05105	143581	49.9042	3.00415	3.63089	207.698	1.79586	1.44586	-0.00264062	0.00304847	13.3639	0.0193177	0.44925	1.1066	0.732568	5.23717	1.61384	16.7617	5.68367	26.0353	5.3554	50.6443	11.0135	6519.66	0.340842
GJ-1 - 26				0.81304	0.0335193	0.0980641	0.00339	10.1958	0.34629	0.0599249	0.000866197		0.628204	0.118768		602.461	16.039	603.143	19.556	20.4711	599.894	31.289	31.4324		3.37526	149208	60.4783	2.87718	3.47743	206.624	1.77254	1.42254	0.0733495	0.00926005	13.0629	0.0204764	0.406349	1.03447	0.797164	5.68483	1.54427	16.2966	5.69317	25.874	5.31934	50.6075	11.0811	6659.35	0.34378
GJ-1 - 27				0.801698	0.0325764	0.0970315	0.0034222	10.3102	0.371108	0.0596843	0.000929214		0.433413	0.507582		595.587	14.027	596.75	20.515	21.3712	591.162	33.75	33.8792		2.35862	143207	33.1943	2.75864	3.33415	234.444	1.71666	1.36666	0.000741948	0.00498695	13.86	0.0227981	0.542088	1.25142	0.85991	6.459	1.80055	19.0385	6.41346	29.0877	6.02718	55.8539	11.9415	6347.63	0.338223
GJ-1 - 28				0.805321	0.0347935	0.0964615	0.00334835	10.3694	0.361332	0.0605262	0.00120126		0.477404	0.061941		599.332	17.662	593.499	19.758	20.6362	621.461	42.807	42.9196		5.47906	143834	38.7129	3.26951	3.9516	207.242	1.72589	1.37589	0.0156961	0.00266675	13.2842	0.0150052	0.448749	1.23805	0.770546	5.61816	1.58026	16.6339	5.79221	25.583	5.50233	50.5382	10.7935	6456.14	0.333585
GJ-1 - 29				0.795252	0.032888	0.0964555	0.00336419	10.3426	0.394602	0.0596122	0.000964966		0.609038	0.231319		593.634	17.01	594.966	21.684	22.491	588.545	35.116	35.2391		3.53611	144069	37.2908	2.85282	3.44799	202.274	1.73883	1.38883	0.05577	-0.00262451	12.9184	0.0188613	0.491812	1.15804	0.73849	5.46424	1.52907	15.9441	5.48675	24.9317	5.26064	50.1471	10.8653	6574.59	0.344658
GJ-1 - 30				0.808483	0.0334376	0.0978015	0.00342984	10.2302	0.353368	0.0600247	0.00121239		0.202934	0.51691		601.69	13.465	601.209	19.828	20.7255	603.503	43.691	43.7951		4.63647	144578	54.3486	2.96363	3.58191	208.431	1.66713	1.31713	0.0257155	0.000617008	13.1254	0.0212042	0.429125	1.13029	0.790327	5.77341	1.5231	16.585	5.58306	25.1013	5.4083	50.9186	10.7414	6497.73	0.343429
GJ-1 - 31				0.815964	0.0345971	0.0981652	0.00347148	10.1962	0.353785	0.0603174	0.00114767		0.534635	0.20218		605.41	16.437	603.12	19.978	20.8745	613.994	41.111	41.2255		3.80723	142551	55.9651	3.07509	3.71663	202.673	1.68325	1.33325	0.0388132	0.00452972	13.0728	0.0237097	0.315808	1.14408	0.812066	5.12965	1.52712	15.981	5.46434	25.1452	5.31105	49.9402	10.6908	6485.02	0.350347
GJ-1 - 32				0.817947	0.0344158	0.0979115	0.0035187	10.2277	0.362629	0.0606545	0.00111556		0.554844	0.287485		606.556	15.954	601.35	20.357	21.2325	626.052	39.663	39.7863		4.56544	146551	30.5322	3.05247	3.68928	207.254	1.6888	1.3388	0.01976	0.00508852	13.4406	0.0236316	0.451372	1.10883	0.770778	5.61454	1.51972	16.5199	5.70672	26.5483	5.45073	52.4957	11.1371	6604.6	0.352268
GJ-1 - 33				0.81323	0.0332263	0.0988901	0.00343237	10.1173	0.351316	0.0597311	0.00117955		0.0504641	0.567782		604.501	13.021	607.608	20.135	21.0378	592.869	42.823	42.9255		3.87163	142835	36.0773	2.94657	3.56129	201.858	1.66808	1.31808	-0.0328396	0.00217857	12.9043	0.0254381	0.464993	1.12611	0.724087	5.42614	1.5268	16.0601	5.55268	25.4709	5.29274	49.5556	10.6705	6508.31	0.350649
GJ-1 - 34				0.816965	0.0379543	0.0980042	0.00363804	10.2153	0.387033	0.0604247	0.00147464		0.536844	0.11834		605.376	19.414	602.048	21.777	22.5994	617.857	52.693	52.7835		4.63476	136308	34.8265	3.12847	3.78114	210.844	1.69265	1.34265	0.0385208	-0.000667621	13.2743	0.0254492	0.414096	1.2356	0.745051	5.84334	1.55009	16.4392	5.77591	25.9172	5.59478	51.9111	10.8807	6520.54	0.347121
GJ-1 - 35				0.829004	0.0343858	0.0997452	0.00352957	10.0359	0.360029	0.0603762	0.00107453		0.507421	0.376313		613.118	15.425	612.309	20.955	21.837	616.106	38.446	38.5692		3.6412	143856	49.8928	3.09202	3.73709	225.736	1.71839	1.36839	0.00433764	0.0057483	13.7445	0.0230383	0.531095	1.3197	0.856295	6.15737	1.71272	17.6836	6.10717	27.5135	5.86735	54.4832	11.731	6520.78	0.372556
GJ-1 - 36				0.822269	0.0348479	0.0992221	0.00343616	10.0557	0.316638	0.0601522	0.00110727		0.518426	0.0911668		610.506	16.056	611.161	18.36	19.3569	608.074	39.791	39.907		3.48825	144727	33.1678	3.21737	3.88858	211.342	1.65872	1.30872	0.07662	0.00362732	13.2785	0.0179944	0.456522	1.14648	0.763514	5.94206	1.62612	16.9057	5.74449	25.9851	5.65587	51.9451	11.0285	6549.75	0.356013
GJ-1 - 37				0.809172	0.0329617	0.0974421	0.0034522	10.2702	0.371225	0.0606368	0.00113405		0.421806	0.416506		604.526	15.062	598.97	20.675	21.531	625.413	40.319	40.4401		4.07896	143563	32.3304	3.39614	4.10466	212.176	1.66202	1.31202	0.0692208	0.00347959	13.3245	0.0210701	0.40528	1.22918	0.764978	5.72876	1.59541	17.215	5.72848	26.1147	5.54592	52.382	11.0706	6538.36	0.350642
GJ-1 - 38				0.812382	0.0334317	0.0986451	0.00342147	10.1387	0.343575	0.0598594	0.00106331		0.457192	0.309624		604.515	15.047	606.386	19.612	20.5341	597.507	38.464	38.5798		2.45097	146238	54.5391	3.00459	3.63141	214.805	1.79832	1.44832	0.0988029	0.00118251	13.4415	0.0196439	0.481283	1.06044	0.788346	5.67652	1.58909	16.7428	5.78639	26.4802	5.59635	52.4951	11.1045	6490.59	0.364488
GJ-1 - 39				0.833517	0.0359429	0.0992898	0.00364746	10.0798	0.37076	0.0607766	0.00112284		0.630492	0.259603		614.161	16.879	609.77	21.401	22.2584	630.382	39.803	39.9276		4.45899	145681	24.9498	2.60204	3.14488	215.699	1.69353	1.34353	0.0178001	0.000838041	13.5134	0.0255267	0.38856	1.1578	0.795534	5.89623	1.5716	17.1236	5.78906	26.7931	5.53759	52.785	11.1764	6553.65	0.350423
GJ-1 - 40				0.823603	0.036849	0.0994318	0.00350797	10.0569	0.352554	0.0601929	0.00126183		0.579222	-0.0115253		610.766	18.843	611.094	20.438	21.3379	609.547	45.32	45.4224		5.3187	140203	28.7902	2.63374	3.1832	201.948	1.70751	1.35751	0.0445967	-0.00294905	13.0549	0.0187047	0.389081	1.08177	0.757742	5.3875	1.42504	16.1195	5.52778	25.3584	5.40801	48.7146	10.5403	6504.86	0.350925
GJ-1 - 41				0.807396	0.0340488	0.0978859	0.00343181	10.218	0.351959	0.0600474	0.0011716		0.392278	0.248834		602.397	15.954	601.892	19.794	20.6949	604.296	42.228	42.336		4.49905	145075	43.9895	3.15837	3.81728	204.584	1.68906	1.33906	0.00726743	0.000886466	13.2273	0.0225595	0.423744	1.08751	0.721508	5.63812	1.44087	15.5993	5.51815	25.2707	5.38565	49.5122	10.592	6572.95	0.342879
GJ-1 - 42				0.819715	0.0342776	0.0982589	0.00340292	10.1762	0.341922	0.0607489	0.00112347		0.441782	0.193727		609.571	16.074	604.252	19.38	20.3063	629.39	39.827	39.9511		3.47801	146652	17.9068	2.85383	3.4492	236.639	1.71791	1.36791	0.0536708	0.0136203	13.979	0.0229696	0.523839	1.38734	0.873894	6.55333	1.82244	18.7064	6.45604	29.5544	6.11058	55.7637	12.0314	6554.92	0.356831
GJ-1 - 43				0.811149	0.0329322	0.0990129	0.00340433	10.0968	0.346384	0.0597021	0.000984159		0.411173	0.347997		605.206	14.809	608.788	19.929	20.8441	591.816	35.734	35.8563		5.28346	145625	17.3071	3.25977	3.93983	209.631	1.76391	1.41391	0.0406785	0.00236625	13.2133	0.0213273	0.528227	1.14543	0.768821	5.48598	1.5793	16.6022	5.75305	25.9596	5.5168	51.1027	11.1019	6587.02	0.348085
GJ-1 - 44				0.805392	0.0355108	0.0969833	0.00340699	10.3095	0.3671	0.0603826	0.00137958		0.345576	0.205797		600.883	17.301	596.79	20.296	21.1611	616.356	49.346	49.4421		4.54653	152623	46.6699	2.7799	3.35985	201.852	1.7322	1.3822	0.0474751	-0.000629583	13.0211	0.0269614	0.455485	1.06772	0.791908	5.3841	1.54263	15.8664	5.47938	25.1709	5.34468	50.1264	10.5736	6594.7	0.331116
GJ-1 - 45				0.809906	0.0342802	0.0981324	0.0034941	10.1966	0.363243	0.0601327	0.00100576		0.675947	0.108686		604.003	17.152	603.1	20.51	21.3842	607.391	36.176	36.3033		4.74654	144009	27.405	2.72513	3.29365	197.912	1.77255	1.42255	0.0437496	-0.00139101	12.8078	0.0143486	0.374205	1.124	0.721065	5.11762	1.42357	15.8746	5.42374	24.4696	5.2236	48.7191	10.4154	6573.59	0.333999
GJ-1 - 46				0.813628	0.0348639	0.0972142	0.00347484	10.2932	0.366566	0.0610285	0.00117592		0.564595	0.22256		606.438	16.677	597.693	20.328	21.1944	639.254	41.448	41.5711		4.2886	144559	46.2852	3.02713	3.65866	210.252	1.67402	1.32402	0.0441296	0.000919153	13.2786	0.0190976	0.442989	1.15962	0.775678	5.76601	1.58311	16.6418	5.81646	26.4255	5.37569	50.7324	10.8599	6525.15	0.343906
GJ-1 - 47				0.809514	0.034419	0.0977307	0.00335139	10.1921	0.420668	0.0600739	0.00119323		0.39178	0.26837		603.756	18.532	603.354	23.773	24.5318	605.268	42.958	43.0645		8.51852	140563	22.2954	2.71943	3.28677	231.614	1.71421	1.36421	0.0634505	0.00388413	13.696	0.0243614	0.544013	1.28504	0.922888	6.40154	1.78964	18.7442	6.35775	28.9323	6.1084	55.6941	12.1774	6409.39	0.341749
GJ-1 - 48				0.797519	0.0331782	0.0959923	0.00335268	10.4177	0.357564	0.0606362	0.000967222		0.650249	-0.0176087		598.048	17.22	590.866	19.378	20.265	625.377	34.382	34.5239		3.42524	141544	27.7603	2.98216	3.60431	208.011	1.70106	1.35106	-0.0298475	0.00109611	13.2507	0.0283168	0.421149	1.04097	0.809502	5.51486	1.58829	16.6785	5.6131	26.1815	5.43253	51.2306	10.9404	6538.06	0.345003
Z_91500
91500 - 1				1.87771	0.0822662	0.183128	0.00655735	5.47354	0.195639	0.0744387	0.00138116		0.672842	-0.0173475		1072.05	26.852	1081.69	35.593	36.0016	1052.49	37.378	37.7466		2.04748	143798	9.88072	3.87683	4.68563	112.592	0.870171	0.520171	-0.030015	0.00487427	2.14088	0.0161665	0.176083	0.299487	0.179173	1.80939	0.664318	9.24882	3.87385	20.9274	5.1254	51.6101	10.9016	5496.38	0.397746
91500 - 2				1.87837	0.0802049	0.18171	0.00630985	5.50684	0.191024	0.0750587	0.00137934		0.560575	0.014104		1073.53	25.858	1075.67	34.366	34.7843	1069.18	36.923	37.308		3.94291	143367	8.62515	3.89101	4.70276	123.689	0.926089	0.576089	0.0144233	0.0028189	2.28083	0.0125859	0.207915	0.379599	0.196201	2.0369	0.758249	10.1497	4.19774	23.0877	5.65742	56.556	11.7242	5594.95	0.475224
91500 - 3				1.83505	0.0791024	0.174075	0.00638741	5.75156	0.209255	0.0769873	0.00169916		0.529504	0.261921		1061.56	24.55	1033.38	34.738	35.1202	1119.96	44.018	44.3728		6.00465	139727	-0.445742	3.92343	4.74195	120.348	0.975194	0.625194	0.0568344	0.00444349	2.23363	0.0134915	0.190801	0.446693	0.200779	1.93526	0.712352	9.75612	4.06684	21.7927	5.38018	53.5703	11.3763	5433.65	0.457677
91500 - 4				1.81276	0.080543	0.176012	0.00631289	5.68392	0.207163	0.0748301	0.00170646		0.48858	0.11787		1050.67	26.608	1044.73	35.152	35.538	1063.03	45.86	46.167		2.4346	145171	11.9792	3.73948	4.51963	111.823	0.930931	0.580931	-0.0458094	0.00594967	2.06623	0.0106267	0.199699	0.33326	0.180012	1.94827	0.663749	8.93572	3.81687	20.5242	5.1125	51.3246	10.6473	5402.71	0.394031
91500 - 5				1.82864	0.0825164	0.177274	0.00637134	5.64402	0.203502	0.0749318	0.0019621		0.273607	0.316682		1056.18	24.458	1051.54	34.984	35.3769	1065.77	52.649	52.918		3.32615	142363	13.2967	3.68498	4.45376	119.507	0.899882	0.549882	-0.0413712	0.00330218	2.25536	0.0113398	0.193252	0.350917	0.193661	1.87723	0.718802	9.88334	4.04217	22.4421	5.40782	54.457	11.4244	5363.04	0.423395
91500 - 6				1.79779	0.0807173	0.17656	0.00622195	5.66474	0.20097	0.0738748	0.00177028		0.41378	0.126342		1044.48	26.242	1047.99	34.315	34.7128	1037.15	48.384	48.6611		1.73712	142531	2.15856	4.4859	5.42177	156.533	0.737197	0.387197	0.00489168	0.00609448	1.90376	0.017632	0.326475	0.498846	0.288573	2.83907	1.01708	12.6413	5.34453	28.6159	6.96744	70.5187	14.5573	5184.83	0.310888
91500 - 7				1.87168	0.104181	0.176805	0.00710989	5.6636	0.229983	0.076486	0.00286421		0.464137	0.14413		1067.42	33.762	1048.19	39.284	39.6321	1106.92	74.831	75.0354		4.66122	145929	27.6699	4.3353	5.23975	52.8542	0.60767	0.25767	-0.0063565	0.005856	1.33542	0.00432308	0.0491278	0.192849	0.0815823	0.783404	0.281991	3.76921	1.69001	9.73432	2.54177	26.186	5.57097	5035.02	0.253773
91500 - 8				1.80979	0.080265	0.176416	0.00612288	5.66758	0.196681	0.0743843	0.0016897		0.361759	0.187794		1048.64	24.678	1047.51	33.552	33.9583	1051	45.785	46.0856		6.0468	141522	31.2555	4.03738	4.87967	123.89	0.922953	0.572953	-0.044572	0.00384604	2.21549	0.012006	0.186713	0.349564	0.221474	2.02028	0.736279	10.0377	4.08736	22.5919	5.50434	55.4998	11.765	5418.56	0.464426
91500 - 9				1.82019	0.0777019	0.176367	0.00619143	5.67064	0.198058	0.0747787	0.00155563		0.387199	0.28024		1051.75	23.116	1046.99	33.753	34.1565	1061.66	41.865	42.2002		6.81923	142056	14.991	4.02487	4.86456	110.107	0.819768	0.469768	0.0243586	-0.000783102	2.02691	0.00776283	0.137085	0.263729	0.171897	1.8658	0.644548	8.5155	3.68211	20.0987	5.03093	49.5382	10.2328	5375.44	0.38664
91500 - 10				1.8019	0.0859111	0.178235	0.00644373	5.61816	0.204187	0.0733522	0.00212382		0.368003	0.169219		1045.23	27.715	1056.01	35.401	35.7926	1022.78	58.602	58.8247		3.28091	141567	28.647	3.65802	4.42117	52.9371	0.616431	0.266431	0.0322976	0.000524033	1.33843	0.00714782	0.0840824	0.15349	0.0733586	0.608785	0.27201	3.82028	1.72831	10.118	2.45203	26.0555	5.41452	4958.47	0.251036
91500 - 11				1.90791	0.0880348	0.182868	0.00652781	5.47521	0.193477	0.0757294	0.00192319		0.392405	0.116778		1083.26	27.33	1081.39	35.18	35.5931	1087.01	50.897	51.1864		5.71524	140612	7.27429	3.88667	4.69752	94.8736	0.879026	0.529026	0.0213659	0.00167971	1.91842	0.00389815	0.0933839	0.246662	0.167642	1.3555	0.547416	7.49542	3.13316	17.3535	4.29614	44.2015	9.05535	5376.64	0.395441
91500 - 12				1.86976	0.0807052	0.180024	0.00638374	5.56062	0.196271	0.0750762	0.00199559		0.193368	0.363063		1067.25	23.548	1066.08	34.682	35.0892	1069.63	53.427	53.694		39.0972	141226	13.8698	3.73804	4.51788	72.8764	0.9048	0.5548	0.0152931	-0.00143644	1.75816	0.0141062	0.0952306	0.174262	0.107788	1.1048	0.452354	5.64918	2.34618	13.7844	3.40847	35.2188	7.32864	5384.75	0.46981
91500 - 13				1.86308	0.0808645	0.181497	0.00655282	5.5166	0.203768	0.0746817	0.00173896		0.27961	0.382898		1069.02	23.353	1073.91	36.539	36.9314	1059.05	46.868	47.1662		3.16613	138425	52.4712	3.87527	4.68374	126.798	0.883078	0.533078	-0.000723073	0.00350127	2.23895	0.00939015	0.219263	0.409113	0.212691	2.00853	0.758297	9.97047	4.23513	23.0802	5.86292	58.4937	12.1445	5311.84	0.443698
91500 - 14				1.81862	0.083789	0.178575	0.00624715	5.59985	0.196624	0.0739511	0.00169294		0.622754	-0.22132		1052.69	30.122	1059.19	34.296	34.7025	1039.22	46.217	46.5082		2.54238	145281	21.6251	4.01124	4.84807	111.161	0.851381	0.501381	-0.0262572	-0.00278527	2.04694	0.0100223	0.206112	0.336373	0.174745	1.62352	0.644898	8.76959	3.6662	20.7401	5.04702	51.5143	10.493	5376.89	0.40012
91500 - 15				1.85875	0.0813598	0.180142	0.00639843	5.53449	0.174419	0.0751963	0.00158102		0.493978	0.144973		1071.42	23.337	1070.72	31.09	31.5476	1072.84	42.231	42.5703		3.48036	143866	5.05097	3.74408	4.52518	135.441	0.671246	0.321246	-0.0158055	0.0013363	1.90771	0.0101728	0.203353	0.439078	0.236931	2.11818	0.805943	10.74	4.59289	25.043	6.0767	61.951	13.1302	5223.87	0.309505
91500 - 16				1.84614	0.0797353	0.178191	0.00673833	5.61931	0.206317	0.0755699	0.0019025		0.249728	0.565733		1064.64	20.178	1055.81	35.757	36.1446	1082.8	50.506	50.7953		1.58398	138317	14.9836	3.96896	4.79698	112.514	0.840277	0.490277	-0.0294177	-0.000264678	2.11902	0.00989281	0.111029	0.340565	0.170472	1.8349	0.642602	9.05145	3.78046	21.2159	5.05566	52.4407	10.5289	5399.15	0.379927
Z_Plesovice
Plesovice - 1				0.397189	0.0165014	0.0551134	0.00193375	18.1201	0.564476	0.0524294	0.000922979		0.519893	0.164532		340.752	9.6	346.29	10.503	10.6448	303.14	40.128	40.1566		68.5363	143929	418.97	60.5188	73.1444	388.96	5.37052	5.02052	0.0521057	0.0203242	1.98825	0.121458	1.38277	2.70007	0.717216	11.1201	4.06049	44.2984	12.1309	43.9226	7.23109	49.5908	7.1843	10069.3	2.45574
Plesovice - 2				0.396458	0.0160957	0.0540146	0.00190061	18.5315	0.662304	0.0531549	0.000881786		0.355811	0.558314		338.241	8.584	338.801	11.796	11.917	334.399	37.611	37.6481		83.7173	146292	502.694	70.0856	84.7071	470.021	4.40317	4.05317	0.00589459	0.0198365	1.94412	0.1486	1.60519	2.98986	0.798393	12.4459	4.57994	50.3918	14.6061	52.1833	8.88251	61.5769	8.70413	10550.1	2.28034
Plesovice - 3				0.389636	0.0160346	0.0531543	0.00187273	18.8183	0.664867	0.0532786	0.000837419		0.626522	0.251774		334.512	9.936	333.769	11.492	11.6125	339.679	35.576	35.6165		82.9946	146421	533.562	51.0388	61.6867	470.634	4.44854	4.09854	0.156246	0.70961	3.42035	0.318554	2.51252	3.28001	0.836048	12.6724	4.83502	51.367	14.553	53.0021	8.92576	60.2324	8.57644	10470.7	2.24329
Plesovice - 4				0.382726	0.0157521	0.0530472	0.00190134	18.8586	0.682272	0.0526255	0.000928027		0.572861	0.300509		330.403	9.917	333.073	11.744	11.8615	311.639	40.134	40.1642		64.1809	142840	392.352	61.0092	73.7371	456.17	4.63388	4.28388	-0.0293487	0.018588	2.07497	0.132769	1.78869	3.64754	0.994647	14.195	5.11139	53.1153	14.4557	49.9281	7.94892	51.6977	7.08171	10230.2	2.20988
Plesovice - 5				0.38981	0.016065	0.0525167	0.00190039	19.0478	0.691761	0.0537753	0.000872195		0.614282	0.392777		333.699	9.515	329.85	11.678	11.7939	360.624	36.586	36.6304		83.0241	148152	456.572	61.6442	74.5046	442.321	4.10571	3.75571	-0.0215213	0.0201683	1.80574	0.131767	1.57819	2.87388	0.735274	11.3326	4.34134	46.941	13.6505	49.6455	8.32742	58.0346	8.15981	10282.1	2.13561
Plesovice - 6				0.390211	0.0163428	0.0531952	0.00192546	18.8048	0.68889	0.0531336	0.00106922		0.408545	0.511982		333.941	8.964	334.004	11.924	12.0404	333.504	45.611	45.6415		178.14	149400	1018.45	81.5412	98.5526	871.099	5.32475	4.97475	0.0575356	0.0511574	2.92829	0.33121	3.84155	6.10909	1.6107	23.1824	8.44315	92.3588	26.4858	103.353	17.9906	126.338	19.4601	9357.29	2.66969
Plesovice - 7				0.394443	0.0168159	0.0531894	0.00191714	18.786	0.675776	0.0534485	0.00150429		-0.248821	0.722582		335.906	7.138	334.328	11.72	11.8386	346.846	63.643	63.6666		78.2145	147982	481.625	72.4028	87.5077	463.193	4.30267	3.95267	-0.0245127	0.0783626	2.32348	0.143408	1.84593	2.99612	0.895313	12.1246	4.44934	51.02	14.4604	53.4	8.97827	63.1688	8.91986	10296.4	2.18181
Plesovice - 8				0.389315	0.0161886	0.0535034	0.00187573	18.6877	0.660735	0.0526671	0.000932975		0.478782	0.26083		333.206	9.991	336.042	11.577	11.6983	313.455	40.305	40.3355		73.0541	150596	407.753	58.8933	71.1798	412.293	5.50674	5.15674	0.029455	0.0189388	2.17071	0.136626	1.59122	3.35382	0.841388	12.5567	4.48469	47.0599	12.7487	45.7657	7.66776	52.3005	7.60437	9954.38	2.44603
Plesovice - 9				0.399257	0.0166111	0.0539874	0.00187385	18.5139	0.637834	0.0535894	0.000941877		0.463479	0.184085		340.863	10.331	339.115	11.381	11.5066	352.801	39.715	39.7542		59.6792	140447	538.354	63.2117	76.3991	668.247	4.96259	4.61259	0.00907256	0.0452774	3.34769	0.442221	4.54505	6.66673	1.62934	21.6709	7.31762	77.6656	21.2002	75.5495	12.5587	83.7431	11.6723	9658.77	2.71884
Plesovice - 10				0.394935	0.0164675	0.0538994	0.00192938	18.5732	0.664566	0.0531583	0.000940441		0.550261	0.339966		337.612	9.794	338.06	11.784	11.9046	334.527	40.081	40.1159		108.985	142233	264.179	27.3582	33.0657	222.821	3.16178	2.81178	0.065295	0.0220711	1.48666	0.0705779	0.713384	1.3795	0.320732	5.63424	2.11854	23.3202	6.74553	24.4625	4.20873	28.8273	4.05183	10306.7	1.63125
Plesovice - 11				0.392425	0.0163556	0.053999	0.00187696	18.5288	0.65091	0.0527404	0.000983788		0.389134	0.298927		336.035	9.87	338.849	11.596	11.7191	316.605	42.425	42.4545		52.5129	143244	339.637	63.0162	76.1628	365.648	5.24302	4.89302	0.00217228	0.0169502	1.92702	0.0977913	1.31674	2.43916	0.669213	10.4722	3.8367	41.3883	11.398	40.8095	6.82311	46.2319	6.60641	10106.1	2.31228
Plesovice - 12				0.402146	0.016981	0.0544816	0.00189755	18.3576	0.630049	0.0534603	0.000985459		0.471178	0.133279		342.624	10.68	341.927	11.429	11.5562	347.353	41.668	41.7042		65.7575	149024	389.236	58.0169	70.1206	392.18	5.42711	5.07711	-0.00807195	0.0118154	1.92194	0.103088	1.46533	2.69672	0.710089	11.4819	4.13305	43.7852	11.9326	43.1876	7.32552	49.4008	7.3716	9860.2	2.38907
Plesovice - 13				0.396453	0.0162262	0.0542041	0.00185296	18.4444	0.630819	0.0531635	0.00085194		0.443571	0.206149		339.643	10.002	340.359	11.339	11.466	334.741	36.324	36.3625		77.1964	145254	439.838	51.1633	61.8372	492.798	4.40869	4.05869	-0.0297528	0.0291387	2.26406	0.177176	2.41812	4.175	1.12138	15.9991	5.69117	57.3183	15.5528	53.6102	8.57311	57.7082	7.87289	10353.8	2.23071
Plesovice - 14				0.399533	0.0165966	0.0540973	0.00187425	18.4803	0.640801	0.0537008	0.001031		0.331449	0.339877		341.995	9.71	339.715	11.475	11.6	357.516	43.34	43.3768		77.7274	142643	451.558	66.0069	79.7775	472.658	4.46154	4.11154	0.100021	0.0245992	1.93744	0.140799	1.70412	2.87959	0.795518	12.9775	4.73243	51.7058	14.4111	54.0603	9.07415	63.047	9.00424	10430.1	2.40813
Plesovice - 15				0.397524	0.0164186	0.0544684	0.00191491	18.3654	0.651952	0.0532225	0.00090023		0.527881	0.305909		341.205	9.95	341.785	11.817	11.9399	337.254	38.311	38.3481		50.0195	146896	357.916	59.338	71.7173	374.862	3.67152	3.32152	-0.0389687	0.00786755	1.62514	0.118494	1.33246	2.28218	0.620367	9.29526	3.47083	39.3112	11.491	42.5975	7.14748	50.5927	7.40185	10617.6	1.83709
Plesovice - 16				0.389125	0.0166954	0.052861	0.00189686	18.924	0.692972	0.053583	0.0010261		0.51395	0.247732		334.537	10.511	331.952	11.848	11.9637	352.548	43.263	43.2989		75.3494	139873	413.606	68.7742	83.1221	461.399	4.21127	3.86127	0.0021131	0.016439	1.79014	0.125636	1.6682	2.9	0.783307	12.1546	4.52138	49.4574	14.0269	52.2529	8.6805	61.501	8.61285	10466.1	2.21141
Z_Temora2
Temora - 1				0.511381	0.0256816	0.0670033	0.00254569	14.9568	0.571207	0.0554713	0.00207163		0.105191	0.439615		419.211	13.736	417.206	15.429	15.5694	430.254	83.252	83.2798		0.591539	137373	163.605	8.10363	9.79424	630.477	0.713409	0.363409	0.0874079	0.00614348	3.16937	0.0323915	0.699634	1.55026	0.38123	9.99781	3.56086	48.4994	20.3214	106.906	24.0873	223.068	47.4717	8770.01	0.234269
Temora - 2				0.505278	0.021551	0.0668452	0.00238486	14.9782	0.533289	0.0549006	0.000950011		0.620018	0.140941		415.186	12.721	416.627	14.365	14.5153	407.187	38.722	38.7755		-1.78077	144267	200.098	5.96909	7.21438	1122.35	0.868946	0.518946	0.0092167	0.00791253	5.15272	0.124905	1.93149	3.18783	0.629217	17.087	5.9791	80.2215	33.381	178.787	41.7347	404.474	88.9482	8306.49	0.308487
Temora - 3				0.495837	0.022329	0.065598	0.00229136	15.2001	0.490806	0.0549309	0.0013986		0.243579	0.255197		410.384	12.038	410.735	12.849	13.0121	408.41	56.98	57.0166		-0.882861	145731	147.593	7.06958	8.54446	1102.5	0.557658	0.207658	-0.00160202	0.0172896	3.53667	0.190412	2.68266	4.4321	0.815499	22.6827	7.34168	88.9722	34.9304	166.443	34.773	307.729	64.0481	8001.1	0.178202
Temora - 4				0.500664	0.020864	0.0659146	0.00228981	15.1646	0.531149	0.0551925	0.00109314		0.30604	0.376591		412.787	11.232	411.669	13.968	14.1188	419.045	44.224	44.2736		1.96851	144014	229.936	7.86269	9.50303	714.363	0.704757	0.354757	0.00538886	0.00113924	5.39236	0.064598	0.998497	1.85343	0.495011	11.178	4.07467	52.9922	22.3447	113.848	25.3574	234.545	48.9335	8680.55	0.274862
Temora - 5				0.490935	0.0213319	0.0640032	0.00238924	15.5526	0.505591	0.0555457	0.00124769		0.47385	0.406024		406.419	10.423	401.71	12.66	12.8183	433.265	50.05	50.0969		-0.565776	140863	177.424	10.1639	12.2843	1745.64	0.661881	0.311881	-0.00172169	0.030442	3.53314	0.245753	3.57993	5.78112	1.24228	33.6144	11.8532	145.417	54.9001	256.34	50.7366	429.82	86.1723	7106.96	0.202536
Temora - 6				0.507193	0.0248383	0.0655286	0.00234381	15.2609	0.549941	0.0561375	0.00162428		0.209258	0.148231		416.405	14.598	409.151	14.286	14.4317	456.793	64.181	64.2216		0.657844	137256	168.409	7.82577	9.4584	510.104	0.586018	0.236018	-0.013508	0.00875365	2.4653	0.043923	0.704634	1.54888	0.3293	9.34815	3.23001	40.8971	16.4025	84.758	18.8353	179.01	40.0484	7578.75	0.238021
Temora - 7				0.48921	0.0241348	0.0649745	0.00232567	15.4003	0.551518	0.0546376	0.00174385		0.266145	0.22961		404.2	14.054	405.56	14.077	14.2223	396.431	71.563	71.5904		0.102946	143335	141.85	7.35298	8.88699	1006.34	0.484706	0.134706	0.0321608	0.00664203	3.23694	0.1482	2.7702	4.51511	0.886628	22.5103	7.16782	87.3388	33.1213	157.667	32.6341	286.432	58.4449	7869.45	0.162132
Temora - 8				0.514581	0.0241088	0.0662338	0.00238081	15.1105	0.543112	0.0564342	0.00167401		0.252889	0.310458		421.615	13.407	413.094	14.382	14.5296	468.488	65.676	65.7178		1.42013	142006	152.685	8.09926	9.78895	1194.58	0.639868	0.289868	0.0754828	0.0185264	3.96626	0.165129	2.49851	4.1168	0.771695	22.3432	7.60126	93.4604	37.5829	185.664	38.9478	360.04	74.8488	7757	0.237719
Temora - 9				0.506817	0.0260958	0.0655341	0.0023369	15.2708	0.542694	0.0561098	0.00192549		0.319472	0.0547446		416.019	16.393	408.894	14.08	14.2277	455.726	76.127	76.1611		3.8078	142984	182.839	11.1938	13.5291	827.08	0.627179	0.277179	-0.0296273	0.0119863	2.37208	0.110098	1.59428	2.91759	0.652976	17.0838	5.83001	72.3522	27.8094	135.008	27.6133	243.531	51.0099	7711.84	0.201956
Temora - 10				0.509075	0.0276141	0.0656522	0.00249357	15.2659	0.577032	0.0560852	0.00180954		0.589522	-0.11508		415.975	17.901	409.02	14.98	15.119	454.737	71.624	71.6601		2.82972	144753	225.405	10.9587	13.245	611.953	0.69383	0.34383	0.0360924	0.00974818	2.11721	0.0531883	0.982888	1.87013	0.381058	10.8041	3.89021	49.3183	19.9705	103.691	22.591	213.366	48.1474	7066.8	0.298482
Temora - 11				0.519074	0.0264287	0.0670674	0.00246496	14.9413	0.559057	0.0562357	0.00208192		0.155315	0.29271		424.294	15.353	417.624	15.131	15.2744	460.701	82.081	82.1133		4.67764	141002	131.873	9.15942	11.0703	390.022	0.520872	0.170872	0.0222423	-0.00016358	2.38813	0.0266444	0.503539	1.06866	0.237335	6.94517	2.40203	31.2624	12.5919	62.9798	13.8311	128.753	27.7543	7824.09	0.161035
Temora - 12				0.516342	0.0231122	0.0672741	0.00242083	14.8861	0.553771	0.0557414	0.0013088		0.433098	0.177739		422.515	13.932	419.124	15.096	15.2408	441.066	52.242	52.2885		-0.235894	146432	142.406	6.10197	7.37499	1234.92	0.523128	0.173128	0.00128201	0.0121138	4.18866	0.198992	3.09599	4.82752	0.906473	23.0341	7.57452	96.0596	38.3296	189.529	40.766	369.868	77.2389	8179.23	0.177206
Temora - 13				0.504107	0.0228944	0.0665167	0.0023516	15.0436	0.537121	0.0551031	0.00129537		0.496372	0.0579193		414.954	14.167	414.873	14.346	14.4952	415.4	52.516	52.5571		0.907792	142679	178.265	10.5419	12.7412	1583.79	0.620565	0.270565	0.0278783	0.0424163	3.22059	0.246483	3.29868	5.81412	1.18137	32.9366	10.7472	132.36	51.3923	241.598	48.1473	409.464	83.2482	7076.64	0.241173
Temora - 14				0.528422	0.0306398	0.0668348	0.00244042	14.9801	0.535943	0.0575083	0.00238789		0.399371	-0.0278866		431.197	19.521	416.577	14.433	14.5825	510.079	91.284	91.3196		1.08074	147199	119.419	9.52036	11.5065	665.565	0.448914	0.0989143	0.0120417	0.00657359	2.03066	0.040587	0.821869	2.39139	0.490131	14.9767	5.07205	62.5221	23.5704	109.676	21.5088	181.629	35.2184	7715.8	0.129032
Temora - 15				0.50828	0.0242427	0.0662067	0.00230803	15.105	0.522968	0.0560132	0.00181734		-0.0202546	0.366609		419.164	12.975	413.242	13.858	14.0112	451.885	72.029	72.0644		0.225177	144635	165.403	9.61176	11.617	1024.61	0.531122	0.181122	0.0533513	0.0199108	2.8216	0.170566	2.6741	4.21988	0.775088	21.4775	7.24611	88.9948	34.602	166.158	33.8584	298.38	61.7672	7503.06	0.188179
Temora - 16				0.505458	0.0228732	0.066115	0.00233215	15.1295	0.524244	0.0557043	0.0012029		0.579893	-0.0440538		416.714	14.229	412.594	13.849	14.0018	439.589	48.056	48.1062		-0.00663526	144211	222.478	7.34798	8.88094	1956.91	0.72543	0.37543	0.0863397	0.0286479	4.90271	0.25624	3.50454	6.28125	1.34532	39.9626	13.1648	164.09	61.05	292.835	59.7243	523.687	105.926	8528.39	0.265847
(a) Vermeesch, P., 2018. IsoplotR: A free and open toolbox for geochronology. Geoscience Frontiers 9, 1479–1493. https://doi.org/10.1016/j.gsf.2018.04.001
(b) Values of Ti for zircon standard 91500 from Szymanowski, D., Fehr, M.A., Guillong, M., Coble, M.A., Wotzlaw, J.-F., Nasdala, L., Ellis, B.S., Bachmann, O., and Schönbächler, M., 2018, Isotope-dilution anchoring of zircon reference materials for accurate Ti-in-zircon thermometry: Chemical Geology, v. 481, p. 146–154, doi:10.1016/j.chemgeo.2018.02.001.
[truncated: 29 more columns]

## Sheet: Sesh2  U-Pb + TE (Zrn-RMs) 
																					External Unc.
																				VRMs	1
																IsoplotRa				Long term excess	0.5
				Isotopic ratios									rho			Dates (Ma)									Trace elements concentrations (ppm)
				207Pb/	±2σ	206Pb/	±2σ	238U/	±2σ	207Pb/	±2σ		206Pb/238U	207Pb/206Pb		207Pb/	±2σ	206Pb/	±2σ	±2σ (ext.Unc.)	207Pb/	±2σ	±2σ (ext.Unc.)
Analytical Spot		Duration (s)		235U	abs	238U	abs	206Pb	abs	206Pb	abs		207Pb/235U	238U/206Pb		235U	abs	238U	abs	abs	206Pb	abs	abs		Al	P	Ti	Ti (corr.)b	Y	Zr	Nb	Nb (corr.)	Ba	La	Ce	Pr	Nd	Sm	Eu	Gd	Tb	Dy	Ho	Er	Tm	Yb	Lu	Hf	Ta
Z_GJ-1
GJ-1 - 1		28.006		0.813443	0.0251795	0.0986168	0.00172599	10.1438	0.177547	0.0601659	0.000958516		0.621201	0.228072		606.619	9.505	606.095	10.125	11.811	608.578	34.46	34.9968		31.8967	49.4462	3.24499	3.63129	244.083	456671	1.60072	1.36742	BelowLOD	BelowLOD	14.0881	0.0229897	0.519341	1.31819	0.839748	6.77543	1.85909	19.8442	6.71715	30.5695	6.30512	59.3959	12.4643	6865.35	0.338256
GJ-1 - 2		28.006		0.812046	0.0249419	0.0976012	0.00146492	10.2408	0.150857	0.0601792	0.00100231		0.536018	0.229284		602.385	8.878	600.616	8.448	10.3775	609.045	35.995	36.51		26.1041	52.8462	3.54667	3.96888	231.79	460870	1.67037	1.43707	BelowLOD	BelowLOD	13.8079	0.0345712	0.587067	1.25249	0.883459	6.32579	1.71029	18.686	6.5165	28.6969	6.06088	56.7548	11.86	6840.12	0.389349
GJ-1 - 3		28.004		0.811879	0.0258335	0.0976266	0.00173979	10.2478	0.180979	0.0603074	0.00103856		0.00902317	0.240295		603.036	9.779	600.22	10.122	11.7784	613.636	37.216	37.7218		21.4358	40.8843	3.3152	3.70986	212.666	449381	1.67905	1.44575	0.133891	BelowLOD	13.2609	0.0210147	0.450442	1.16528	0.732268	5.31766	1.59997	17.3057	5.77999	26.5777	5.53183	53.3259	10.9643	6984.87	0.352191
GJ-1 - 4		28.014		0.797496	0.0245549	0.0973545	0.00184027	10.2789	0.195976	0.0593998	0.0010526		0.366008	0.213044		594.811	10.4	598.488	10.897	12.4424	580.811	38.505	38.9438		16.1236	BelowLOD	3.02282	3.38267	218.773	457133	1.67978	1.44648	BelowLOD	BelowLOD	13.4508	0.0286158	0.449341	1.18804	0.802349	5.96326	1.61326	17.5032	5.96608	27.4977	5.6649	53.9052	11.313	7050.47	0.328288
GJ-1 - 5		24.019		0.819802	0.0274437	0.0984298	0.00198835	10.1662	0.201182	0.0603064	0.00120711		0.553274	0.241644		606.674	11.195	604.821	11.425	12.9368	613.6	43.235	43.6711		BelowLOD	31.1155	2.98369	3.33888	219.327	442189	1.61233	1.37903	BelowLOD	BelowLOD	13.0812	0.015924	0.459551	1.09925	0.830405	6.15226	1.6434	17.7763	5.87085	26.8988	5.6985	53.1061	11.1022	6509.99	0.356079
GJ-1 - 6		28.004		0.812717	0.0256423	0.0975655	0.00160695	10.2473	0.167855	0.0603779	0.00114057		0.410776	0.267081		603.595	9.76	600.25	9.388	11.1541	616.177	40.804	41.2696		BelowLOD	BelowLOD	2.86069	3.20124	243.144	443362	1.57841	1.3451	BelowLOD	BelowLOD	13.7107	0.0300388	0.51954	1.25286	0.894889	6.34382	1.89343	19.6628	6.49341	30.4184	6.38008	58.5556	12.1892	6739.34	0.376
GJ-1 - 7		28.005		0.815594	0.0273927	0.098217	0.00156314	10.1818	0.164053	0.0600885	0.00115829		0.57223	-0.0313295		604.324	11.615	603.938	9.289	11.091	605.772	41.685	42.1258		13.1303	50.1697	2.97847	3.33304	235.978	458411	1.71714	1.48384	BelowLOD	BelowLOD	14.2293	0.0172008	0.49568	1.14541	0.880858	6.70518	1.75436	19.318	6.52691	29.2653	6.2935	59.3399	12.2977	6922.51	0.392776
GJ-1 - 8		28.006		0.820676	0.0251851	0.0988174	0.00157417	10.1202	0.163042	0.0601802	0.0012179		0.182018	0.420087		607.789	9.092	607.443	9.339	11.1519	609.08	43.753	44.1777		BelowLOD	44.0796	3.60773	4.03721	232.091	459200	1.69833	1.46502	BelowLOD	BelowLOD	13.898	0.0247833	0.433468	1.4	0.875384	6.16526	1.80661	19.0143	6.27423	29.7844	6.07302	57.7128	11.8686	6979.75	0.390905
GJ-1 - 9		27.903		0.802439	0.0249722	0.0967306	0.00154816	10.3388	0.163919	0.0603886	0.00117905		0.447605	0.137482		599.643	10.595	595.176	9.014	10.8132	616.571	42.153	42.6045		BelowLOD	BelowLOD	3.75193	4.19858	234.341	467814	1.743	1.50969	BelowLOD	BelowLOD	14.0619	0.0247037	0.45755	1.26978	0.910949	6.80453	1.75671	19.5201	6.66486	30.0887	6.29996	58.9807	12.4768	7250.32	0.392248
Z_91500
91500 - 1		28.011		1.87001	0.0650442	0.178661	0.00341922	5.60195	0.103559	0.0761448	0.00220465		0.0354945	0.49652		1071.7	16.861	1058.83	18.051	20.9332	1097.98	57.948	58.9812		74.0684	26.2102	4.00853	4.48573	127.338	463669	0.615742	0.382438	BelowLOD	BelowLOD	1.88803	BelowLOD	0.198549	0.351722	0.228714	2.11759	0.738981	10.3914	4.37254	23.5969	5.96223	60.5186	12.4677	5598.2	0.336599
91500 - 2		28.003		1.86583	0.0630846	0.178603	0.00290944	5.58112	0.0817303	0.0757465	0.00175308		0.315089	0.232905		1070.69	16.101	1062.47	14.344	17.8573	1087.46	46.384	47.6443		11.4757	BelowLOD	4.13743	4.62997	117.94	454787	0.835664	0.60236	BelowLOD	BelowLOD	2.14286	BelowLOD	0.144216	0.36496	0.21768	1.81528	0.660479	9.13712	3.94217	21.6883	5.39043	53.3187	11.1792	5754.33	0.394051
91500 - 3		28.006		1.85836	0.066535	0.181844	0.00346491	5.50442	0.105242	0.0739805	0.00141791		0.688183	-0.0813255		1064.25	18.563	1076.1	18.949	21.7971	1040.04	38.69	40.0666		BelowLOD	BelowLOD	4.48087	5.0143	116.09	461853	0.801658	0.568354	BelowLOD	BelowLOD	2.18466	BelowLOD	0.168826	0.308413	0.18753	1.79471	0.675264	9.39933	3.92279	21.3354	5.34415	53.7864	11.1298	5863.29	0.414418
Z_OG1
OG-1 - 1		14.9774		30.0442	0.850585	0.717245	0.0116533	1.39298	0.02292	0.304978	0.00387136		0.582558	0.315988		3492.49	17.019	3488.11	44.325	56.4061	3495	19.626	40.0865		384.648	327.743	27.8418	31.1563	2593.75	457215	1.81587	1.58257	0.392261	0.0647548	24.3769	0.516934	7.31407	13.1126	3.65785	68.0754	20.3713	235.517	86.6123	393.729	78.2785	676.537	133.339	8149.29	0.656817
OG-1 - 2		13.5795		30.2999	1.11582	0.736871	0.0223746	1.35949	0.0390882	0.299189	0.00350021		0.934736	0.302369		3497.57	27.101	3554.13	78.553	86.2207	3465.33	18.127	39.1113		19.5269	246.802	9.72705	10.885	809.939	471726	1.3315	1.0982	BelowLOD	BelowLOD	11.6964	0.0743901	1.20691	2.63399	0.694992	14.4139	4.93927	62.1406	25.4194	136.1	30.4979	299.258	65.447	8476.44	0.609055
OG-1 - 3		12.9507		29.9596	0.937089	0.728658	0.0167725	1.3728	0.0320969	0.297195	0.00440671		0.755006	0.450771		3481.43	20.933	3527.6	63.521	72.6606	3454.97	22.995	41.5054		24.9887	293.692	8.81594	9.86544	1577.38	421377	0.812684	0.57938	BelowLOD	0.403298	17.5763	0.91608	10.5125	11.103	2.63329	45.2264	12.6125	147.841	53.2182	241.522	48.7431	419.222	86.0267	7802.64	0.384796
Z_Plesovice
Plesovice - 1		19.6552		0.403881	0.0129596	0.0547005	0.00106003	18.284	0.356845	0.0535496	0.00114487		0.381871	0.396411		344.285	6.576	343.268	6.524	7.3889	351.156	48.322	48.452		97.2085	491.708	71.0164	79.4706	475.735	439466	4.16527	3.93197	BelowLOD	BelowLOD	1.84567	0.126419	1.77919	3.07023	0.804514	12.4659	4.65318	51.9489	14.7712	53.7986	8.97119	63.7888	9.12827	10916	2.25213
Plesovice - 2		28.007		0.398582	0.0126642	0.0544655	0.000921403	18.3588	0.309865	0.0530801	0.00111865		0.282202	0.384843		340.536	6.174	341.906	5.62	6.5973	331.198	47.812	47.9292		57.7449	302.327	47.5842	53.2489	255.862	445424	3.10396	2.87066	BelowLOD	BelowLOD	1.31231	0.0715246	0.695219	1.42693	0.368429	6.1635	2.416	27.3105	7.61033	28.6889	5.00483	35.2718	4.9672	11135.2	1.63518
Plesovice - 3		28.014		0.401193	0.0154316	0.0535342	0.000940272	18.688	0.332184	0.0542767	0.0014311		0.272422	-0.0209492		341.848	9.318	336.037	5.82	6.73903	381.55	59.265	59.3898		104.96	324.88	31.3223	35.051	201.277	455306	2.95685	2.72354	BelowLOD	BelowLOD	1.43918	0.0731444	0.803458	1.26546	0.338594	5.15014	1.86	20.9649	6.06295	22.1237	3.77804	26.8128	3.74139	11541.4	1.59568
QGNG
Qgng - 1		21.0393		5.31518	0.15938	0.337474	0.00547939	2.96153	0.0479206	0.114512	0.00171613		0.556389	0.217993		1873.52	16.681	1875.42	26.331	32.331	1871.41	27.027	32.8774		13.0776	237.108	14.8383	16.6047	1378.41	468699	0.943128	0.709824	BelowLOD	0.0359602	18.7128	0.313917	5.71	9.56642	1.40574	41.5584	12.2685	134.432	45.9529	198.137	37.34	298.476	55.9743	10197.7	0.496701
Qgng - 2		19.3419		5.34058	0.167128	0.339223	0.00632969	2.94721	0.0547362	0.114332	0.00172456		0.678806	0.192737		1876.32	18.437	1883.32	30.331	35.7059	1868.57	27.221	33.021		BelowLOD	265.925	6.00505	6.71992	1235.57	458249	0.859135	0.62583	BelowLOD	BelowLOD	16.362	0.338918	5.91672	9.23921	1.35503	39.5473	11.0855	121.358	41.0944	174.763	32.6434	260.286	49.0248	9864.83	0.376994
Qgng - 3		15.2478		5.34728	0.166709	0.345422	0.00562575	2.89265	0.0462674	0.11223	0.00182361		0.544838	0.146519		1876.43	18.02	1914.05	26.488	32.6837	1835.02	29.442	34.696		19.5688	268.946	16.9431	18.9602	1291.87	455010	0.916493	0.683189	0.126746	0.0908192	16.8599	0.581617	7.66066	10.2604	1.39998	41.4129	11.8734	130.544	45.0701	192.039	35.4338	285.495	53.8446	9401.93	0.600514
Tan-Bra
Tan-Bra - 1		28.005		1.86994	0.0651224	0.180053	0.00312769	5.55475	0.0959124	0.0753478	0.00161771		0.518222	0.066026		1070.33	17.63	1067.12	16.981	20.0619	1076.9	43.106	44.4336		16.2502	BelowLOD	4.30053	4.81249	130.274	461301	0.865729	0.632425	BelowLOD	BelowLOD	2.33287	BelowLOD	0.220763	0.356066	0.219634	2.12093	0.823324	10.232	4.44575	24.3587	5.9508	58.8229	12.1264	5455.97	0.438362
Tan-Bra - 2		28.004		1.88703	0.0645265	0.178847	0.00312211	5.57141	0.0855346	0.0764818	0.00169499		0.443848	0.20962		1078.25	16.056	1064.17	15.06	18.4472	1106.82	44.29	45.6548		9.17466	BelowLOD	3.96445	4.4364	115.18	458196	0.810663	0.577359	BelowLOD	BelowLOD	2.05555	0.0175521	0.141576	0.33469	0.172713	1.70951	0.666662	9.26263	3.90601	22.1357	5.44078	55.6408	11.4833	5468.56	0.391193
Tan-Bra - 3		28.01		1.90385	0.0663404	0.17743	0.00307168	5.63779	0.0979019	0.0777459	0.00190442		0.335468	0.249248		1081.28	17.468	1052.62	16.865	19.8866	1139.5	48.707	50.0247		BelowLOD	BelowLOD	4.01153	4.48908	112.88	464128	0.854961	0.621657	BelowLOD	BelowLOD	2.08899	BelowLOD	0.189548	0.330638	0.171213	1.87533	0.685792	9.11865	3.69361	21.1112	5.08148	51.8241	10.6766	5597.13	0.435004
(a) Vermeesch, P., 2018. IsoplotR: A free and open toolbox for geochronology. Geoscience Frontiers 9, 1479–1493. https://doi.org/10.1016/j.gsf.2018.04.001
(b) Values of Ti for zircon standard 91500 from Szymanowski, D., Fehr, M.A., Guillong, M., Coble, M.A., Wotzlaw, J.-F., Nasdala, L., Ellis, B.S., Bachmann, O., and Schönbächler, M., 2018, Isotope-dilution anchoring of zircon reference materials for accurate Ti-in-zircon thermometry: Chemical Geology, v. 481, p. 146–154, doi:10.1016/j.chemgeo.2018.02.001.
[truncated: 55 more columns]

## Sheet: Sesh3 U-Pb + TE (Zrn-RMs) 
																					External Unc.
																				VRMs	1
																IsoplotRa				Long term excess	0.5
				Isotopic ratios									rho			Dates (Ma)									Trace elements concentrations (ppm)
				207Pb/	±2σ	206Pb/	±2σ	238U/	±2σ	207Pb/	±2σ		206Pb/238U	207Pb/206Pb		207Pb/	±2σ	206Pb/	±2σ	±2σ (ext.Unc.)	207Pb/	±2σ	±2σ (ext.Unc.)
AnalyticalSpot		Duration (s)		235U	abs	238U	abs	206Pb	abs	206Pb	abs		207Pb/235U	238U/206Pb		235U	abs	238U	abs	abs	206Pb	abs	abs		Al	P	Ti	Ti (corr.)b	Y	Zr	Nb	Nb (corr.)	Ba	La	Ce	Pr	Nd	Sm	Eu	Gd	Tb	Dy	Ho	Er	Tm	Yb	Lu	Hf	Ta
Z_GJ-1
GJ-1_001		27.006		0.808295	0.0241865	0.0976849	0.00184038	10.2535	0.195357	0.0599452	0.0014874		0.445129	0.338082		601.147	13.5347	600.773	10.811	12.3783	597.307	53.5839	53.9181		BelowLOD	BelowLOD	2.91698	3.44799	246.739	456779	1.79908	1.54672	BelowLOD	BelowLOD	14.2001	0.0326018	0.551334	1.26148	0.951869	7.1506	1.94143	19.8498	6.83707	30.4841	6.51314	61.34	12.6212	6638.58	0.364763
GJ-1_002		27.004		0.808087	0.0244324	0.0980178	0.00159388	10.1809	0.18009	0.0598403	0.00168215		0.24787	0.355545		601.007	13.7786	602.751	9.34707	11.1332	590.892	61.158	61.4448		BelowLOD	57.8595	3.24364	3.83412	244.991	460637	1.78117	1.52881	BelowLOD	BelowLOD	14.5209	0.0322156	0.616681	1.35586	0.939388	6.72521	1.8751	20.4967	6.6967	30.3758	6.3841	61.562	12.5978	6959	0.364854
GJ-1_003		27.004		0.819936	0.0248858	0.0978774	0.00162347	10.2241	0.174109	0.060727	0.00161036		0.497662	0.246261		607.629	13.8808	601.924	9.54197	11.2929	624.095	56.4865	56.8325		BelowLOD	BelowLOD	2.76226	3.26511	240.99	461677	1.58934	1.33698	BelowLOD	BelowLOD	14.341	0.0221155	0.554073	1.43808	0.914521	6.32429	1.76842	20.0632	6.59988	29.8928	6.29497	59.8325	12.5165	6855.67	0.34213
GJ-1_004		19.19		0.789904	0.0275494	0.0960389	0.00205575	10.4215	0.229308	0.0597425	0.00185691		0.412456	0.255496		590.654	15.6767	591.099	12.1031	13.4787	602.661	57.6133	57.9298		BelowLOD	BelowLOD	4.03419	4.76857	252.143	464239	1.79962	1.54726	BelowLOD	BelowLOD	14.6811	0.0368822	0.56232	1.38439	0.914599	6.43563	2.00509	20.0422	6.77334	30.2105	6.51822	60.7324	12.7515	6911.28	0.411115
GJ-1_005		27.004		0.815496	0.0252758	0.0979354	0.00185514	10.2183	0.194004	0.0604407	0.00172302		0.33827	0.374193		605.113	14.0955	602.243	10.8917	12.4559	612.16	62.0012	62.3046		BelowLOD	BelowLOD	3.59772	4.25265	242.268	449832	1.77378	1.52142	BelowLOD	BelowLOD	14.4168	0.0478987	0.568346	1.31314	0.911416	6.67983	1.77627	19.2353	6.60798	30.1019	6.23347	58.2393	12.337	6757.2	0.364208
GJ-1_006		27.004		0.823392	0.0262687	0.0988127	0.00176081	10.1236	0.183869	0.0604496	0.00170719		0.400559	0.233247		609.457	14.5295	607.402	10.3373	12.0001	612.826	60.4049	60.717		BelowLOD	53.4038	3.30386	3.9053	242.39	451726	1.61814	1.36578	BelowLOD	BelowLOD	13.9015	0.0260324	0.46332	1.51367	0.813542	6.56691	1.79185	19.1662	6.5459	30.2088	6.35414	59.3951	12.1931	6741.48	0.398401
GJ-1_007		27.012		0.804637	0.0235257	0.0985222	0.00178783	10.1571	0.18268	0.0593285	0.00146164		0.580786	0.230941		599.13	13.2742	605.695	10.4851	12.1192	574.938	53.9897	54.2973		BelowLOD	BelowLOD	3.54171	4.18644	240.394	458333	1.71485	1.46249	BelowLOD	BelowLOD	14.1505	0.0363527	0.474381	1.30456	0.923598	6.23278	1.8995	18.8409	6.56484	29.8911	6.4597	59.7363	12.5834	6779.02	0.385435
GJ-1_008		27.008		0.809645	0.0244532	0.0974267	0.00155599	10.264	0.160811	0.0603797	0.00167112		0.270455	0.284471		601.888	13.6582	599.282	9.13112	10.9335	610.78	59.2373	59.5535		BelowLOD	BelowLOD	3.10002	3.66435	247.408	466639	1.70171	1.44934	BelowLOD	BelowLOD	14.4589	0.0186351	0.556102	1.31978	0.794235	6.72951	1.83249	19.8168	6.69728	31.1065	6.64077	59.6128	12.3535	6906.47	0.391253
GJ-1_009		27.004		0.823575	0.0249254	0.0979985	0.00145664	10.201	0.150066	0.0612121	0.00165111		0.349962	0.140434		609.656	14.02	602.649	8.54742	10.4703	640.739	58.6605	59.0115		BelowLOD	61.4382	2.89151	3.41788	248.5	454244	1.6926	1.44023	BelowLOD	BelowLOD	14.3505	0.0301226	0.532244	1.59543	0.928761	7.11698	1.92667	19.9228	6.7027	30.7929	6.37198	59.6615	12.5037	6766.57	0.385286
GJ-1_010		27.003		0.811644	0.0251024	0.0974553	0.00171188	10.2726	0.178118	0.0604569	0.00160832		0.491442	0.183254		602.963	13.9918	599.437	10.0481	11.7109	614.368	57.1283	57.4598		BelowLOD	BelowLOD	3.44824	4.07596	250.047	446684	1.62683	1.37447	BelowLOD	BelowLOD	14.5432	0.0340969	0.510028	1.37824	0.902189	6.77295	1.89422	20.2337	6.9362	30.1564	6.39101	61.1453	12.7982	6600.42	0.370716
GJ-1_011		27.019		0.81725	0.0252277	0.0975725	0.00167572	10.2273	0.156473	0.0608154	0.00167901		0.341358	0.275727		606.098	14.085	600.129	9.84598	11.5416	626.121	61.0463	61.3686		BelowLOD	BelowLOD	3.74973	4.43233	232.631	454394	1.73132	1.47896	BelowLOD	BelowLOD	14.2309	0.0289014	0.550033	1.38402	0.852109	6.4216	1.65976	18.6032	6.15717	28.2566	6.0025	55.7225	11.7308	6779.77	0.38889
GJ-1_012		27.004		0.803678	0.0260433	0.0985462	0.00173909	10.1597	0.17627	0.0591912	0.00165655		0.479499	0.109008		598.398	14.6175	605.84	10.1955	11.8702	567.352	60.5938	60.8609		BelowLOD	BelowLOD	3.13475	3.7054	230.182	452361	1.79873	1.54637	BelowLOD	BelowLOD	13.8299	0.0197941	0.609197	1.22659	0.934157	6.23085	1.82394	18.6633	6.42806	28.2535	5.8639	55.0669	11.6033	6766.44	0.372112
Z_Plesovice
Plesovice_001		27.007		0.389347	0.0116423	0.053672	0.000914776	18.6455	0.314587	0.0530374	0.00151674		0.320293	0.271066		333.751	8.50729	337.014	5.59472	6.55048	322.445	64.5742	64.6566		35.7215	253.973	33.5687	39.6796	346.679	461656	2.91695	2.66459	BelowLOD	BelowLOD	0.985456	0.0358188	0.333665	1.09343	0.343324	6.28726	2.82733	35.0708	10.533	39.5149	6.88338	48.3122	6.99854	11319.2	1.42581
Plesovice_002		27.005		0.394936	0.0130122	0.0539719	0.00102691	18.5416	0.351378	0.0531226	0.00167126		0.258183	0.346071		337.749	9.51167	338.842	6.27935	7.15274	323.705	70.0542	70.1307		12.4835	214.287	14.2336	16.8247	377.355	458873	1.87654	1.62418	BelowLOD	BelowLOD	1.11699	BelowLOD	0.329513	0.744392	0.295872	6.68978	3.06484	37.2619	11.3702	42.9894	7.17284	52.1704	7.5073	11131.9	1.11624
Plesovice_003		27.004		0.389204	0.0117689	0.0532594	0.000874232	18.7801	0.306305	0.0528633	0.00147049		0.296481	0.374522		333.642	8.58836	334.491	5.34939	6.32885	327.422	56.0002	56.0981		68.8751	397.154	68.7345	81.2469	468.492	464510	4.19888	3.94651	BelowLOD	BelowLOD	1.87585	0.120965	1.70377	2.78892	0.734738	11.9449	4.46429	49.8526	14.2833	51.9408	9.01326	63.0849	8.7317	11185.9	2.27902
Plesovice_004		16.368		0.387784	0.015981	0.0530046	0.00116797	18.8935	0.419431	0.0531995	0.00194527		0.407137	0.157694		332.475	11.7092	332.925	7.15087	7.90373	326.542	88.1549	88.2168		64.0569	351.794	66.3404	78.417	436.449	461617	4.1196	3.86724	BelowLOD	BelowLOD	1.74633	0.137727	1.50564	2.64707	0.718905	10.7276	4.02124	46.5456	13.1419	49.7687	8.17657	58.9055	8.11642	11169.8	2.07316
Z_91500
91500_001		20.0803		1.87333	0.0669559	0.181632	0.00330826	5.50976	0.102456	0.0754671	0.00226896		0.559669	0.0370264		1070.49	24.2165	1075.78	18.072	21.0375	1075.03	60.4176	61.3686		BelowLOD	BelowLOD	3.70551	4.38006	163.155	474584	0.684908	0.432546	BelowLOD	BelowLOD	2.00638	BelowLOD	0.395424	0.585734	0.260814	2.77054	0.993948	13.5671	5.47537	29.8214	7.43575	76.5906	15.2344	5710.09	0.362141
91500_002		27.004		1.89611	0.0707234	0.179021	0.00345499	5.59073	0.108446	0.0768819	0.0027703		0.210288	0.299357		1077.89	24.7739	1061.46	18.8923	21.6757	1105.82	70.4077	71.2726		BelowLOD	BelowLOD	3.76226	4.44715	104.191	461502	0.854298	0.601936	BelowLOD	0.0250788	2.02767	0.0176278	0.10471	0.285974	0.127466	1.64218	0.645934	8.45128	3.58398	19.6246	4.81813	49.6272	9.9452	5890.08	0.403043
91500_003		27.008		1.81669	0.055543	0.177831	0.00336504	5.62924	0.104641	0.0743545	0.00237643		-0.0849599	0.628415		1050.67	20.17	1054.96	18.389	21.2061	1041.63	66.1802	66.9968		BelowLOD	BelowLOD	4.23979	5.01161	120.196	472032	0.853478	0.601116	BelowLOD	BelowLOD	2.2595	BelowLOD	0.16754	0.364497	0.160979	2.02436	0.666576	9.45643	3.89788	21.7229	5.5366	55.1054	11.2909	5874.28	0.426528
91500_004		27.008		1.85392	0.0699968	0.176699	0.00358691	5.67069	0.113942	0.0762373	0.00265135		0.316026	0.240801		1062.96	24.7511	1048.72	19.6292	22.2607	1089.55	70.7851	71.6205		BelowLOD	BelowLOD	4.29866	5.08119	116.273	452169	0.856682	0.60432	BelowLOD	BelowLOD	2.19434	0.0182429	0.149986	0.295099	0.197116	1.90222	0.699729	9.19461	3.83881	21.7676	5.38431	53.3967	11.1992	5704.54	0.431423
(a) Vermeesch, P., 2018. IsoplotR: A free and open toolbox for geochronology. Geoscience Frontiers 9, 1479–1493. https://doi.org/10.1016/j.gsf.2018.04.001
(b) Values of Ti for zircon standard 91500 from Szymanowski, D., Fehr, M.A., Guillong, M., Coble, M.A., Wotzlaw, J.-F., Nasdala, L., Ellis, B.S., Bachmann, O., and Schönbächler, M., 2018, Isotope-dilution anchoring of zircon reference materials for accurate Ti-in-zircon thermometry: Chemical Geology, v. 481, p. 146–154, doi:10.1016/j.chemgeo.2018.02.001.
[truncated: 55 more columns]

## Sheet: All_VRMs_excess_unc.
																IsoplotRb
				Isotopic ratios									rho			Dates (Ma)																			Trace elements concentrations (ppm)
				207Pb/	±2σ	206Pb/	±2σ	238U/	±2σ	207Pb/	±2σ		206Pb/238U	207Pb/206Pb		207Pb/	±2σ	206Pb/	±2σ	207Pb/	±2σ
AnalyticalSpot		Session		235U	abs	238U	abs	206Pb	abs	206Pb	abs		207Pb/235U	238U/206Pb		235U	abs	238U	abs	206Pb	abs														Al	Si	P	Ti	Ti (corr.)b	Y	Nb	Nb (corr.)	Ba	La	Ce	Pr	Nd	Sm	Eu
																							Session
																							r=1	P=2					207Pb/206Pb WM age
Z_OG1
OG-1 - 1		1		29.1861	1.16516	0.707113	0.0248687	1.41674	0.0508935	0.299783	0.00369603		0.808253	0.471581		3459	31.43	3442.78	95.82	3468.41	19.1														-1.07444	147608	209.163	6.28478	7.59593	504.043	1.03317	0.683169	0.018572	0.00196886	8.61157	0.0458941	0.627607	1.58872	0.494498
OG-1 - 2		1		28.9183	1.17569	0.703719	0.0255742	1.41828	0.0473247	0.298698	0.00369642		0.873839	0.414793		3454.37	29.84	3439.89	88.95	3462.79	19.18														7.11262	147254	263.267	8.50798	10.2829	1674.51	1.23411	0.884106	0.061292	0.539243	16.5291	0.65858	7.22957	8.5733	2.22373
OG-1 - 3		1		29.1126	1.1575	0.70529	0.0246094	1.41778	0.0489892	0.298779	0.00363145		0.825299	0.159496		3454.98	34.11	3440.82	92.13	3463.21	18.83														0.135629	147472	97.8369	3.7047	4.47759	372.378	0.696288	0.346288	-0.00326814	0.00817332	6.9939	0.0638649	1.00551	1.4799	0.538843
OG-1 - 4		1		29.1909	1.18716	0.708525	0.0256798	1.41243	0.0511212	0.298838	0.00336314		0.881824	0.457113		3458.89	32.03	3450.91	96.72	3463.51	17.44														4.5984	147644	265.051	7.09914	8.58019	613.085	0.806918	0.456918	0.0164981	0.00971109	8.32155	0.0924736	1.21715	2.43337	0.653539
OG-1 - 5		1		28.8005	1.13966	0.702727	0.0241887	1.42222	0.0492796	0.297442	0.00369722		0.668787	0.453323		3447.51	30.48	3432.49	92.22	3456.26	19.27														1.62229	145910	146.096	3.74224	4.52296	550.487	0.66514	0.31514	-0.00740154	0.10495	10.1335	0.0995369	1.23583	1.8092	0.609407
OG-1 - 6		1		29.011	1.16314	0.69863	0.0243795	1.43126	0.0502786	0.301245	0.00354224		0.867268	0.208898		3453.77	34	3415.66	93.14	3475.94	18.21														2.08613	144760	247.589	8.85999	10.7084	2011.72	1.30127	0.951274	-0.0199953	0.0370312	17.5313	0.441609	6.29295	9.25089	2.55106
OG-1 - 7		1		29.4041	1.18656	0.713959	0.025555	1.40152	0.0502692	0.298734	0.00367621		0.847745	0.445673		3466.16	31.74	3471.68	96.28	3462.97	19.07														-0.677424	147640	217.299	7.39934	8.94302	666.88	1.36254	1.01254	0.00583161	0.00603919	11.0828	0.0541461	0.939027	1.90563	0.637734
OG-1 - 8		1		28.9954	1.14292	0.704709	0.0246857	1.41919	0.050609	0.29841	0.00348873		0.849204	0.627841		3452.79	29.2	3438.16	95.02	3461.29	18.12														-0.420162	147603	190.014	7.59266	9.17667	1320.61	0.872539	0.522539	0.0502059	0.0172832	12.4756	0.299044	4.88133	6.63699	1.77491
OG-1 - 9		1		29.4893	1.20312	0.715006	0.0256834	1.39994	0.0505393	0.299182	0.00356469		0.874145	0.355267		3468.74	33.15	3474.71	96.97	3465.3	18.46														0.473415	146210	163.52	6.69225	8.08841	467.474	0.922542	0.572542	-0.0246756	0.0103936	8.46047	0.0468268	0.71889	1.34838	0.492711
OG-1 - 10		1		28.956	1.14352	0.700947	0.0242639	1.42699	0.0500719	0.299612	0.00374744		0.670496	0.512441		3451.36	30.06	3423.59	93.2	3467.52	19.38														22.2699	146467	203.848	7.11791	8.60287	1048.67	0.848641	0.498641	0.135126	0.909935	20.58	2.16143	22.8288	18.3454	4.54188
OG-1 - 11		1		29.0042	1.17591	0.703781	0.0247873	1.42217	0.0509923	0.298944	0.00383757		0.81009	0.283222		3452.49	33.85	3432.59	95.43	3464.06	19.9														6.90019	143520	266.349	8.60282	10.3976	998.136	1.177	0.827001	0.0609425	0.252106	13.3456	0.573354	5.97763	6.10588	1.55352
OG-1 - 12		1		28.4019	1.15242	0.68959	0.0249196	1.45236	0.0532676	0.299153	0.00398113		0.77536	0.463379		3432.57	32.08	3377.02	96.41	3465.15	20.62														24.7823	145064	226.582	9.34755	11.2977	1343.94	0.90216	0.55216	0.092445	11.5619	1131.26	21.5689	133.513	43.7405	8.83621
OG-1 - 13		1		29.6581	1.19421	0.718269	0.0257196	1.39358	0.0504914	0.300215	0.00345829		0.893219	0.460147		3476.6	32	3486.95	97.58	3470.64	17.84														-0.866344	147377	267.913	9.42105	11.3865	2037.12	1.22619	0.876189	0.00813474	0.0327608	17.3641	0.424925	5.93267	9.35582	2.64566
OG-1 - 14		1		29.3358	1.19822	0.716789	0.0259054	1.39653	0.0502919	0.297328	0.00361638		0.819448	0.347068		3465.03	33.16	3481.26	96.87	3455.66	18.86														-1.27896	146774	195.94	7.22241	8.72917	480.702	0.73817	0.38817	0.0325615	0.00894452	9.79202	0.0657327	1.06972	1.9792	0.553243
OG-1 - 15		1		27.7408	1.20129	0.684799	0.025142	1.46236	0.0531847	0.295089	0.00411221		0.875526	-0.171703		3412.43	40.3	3359.02	95.21	3443.93	21.63														32.3189	149253	199.05	8.52826	10.3075	662.062	1.48339	1.13339	0.186554	1.47978	19.2782	1.91425	15.4719	9.88987	2.86958
OG-1 - 16		1		29.3527	1.17707	0.712104	0.0253522	1.40505	0.0495291	0.301112	0.00363049		0.807173	0.546305		3471.48	29.85	3464.93	94.48	3475.26	18.67														0.899665	145983	176.463	6.93604	8.38306	395.273	0.767481	0.417481	0.0477302	0.0024242	9.11599	0.048681	0.747126	1.49358	0.443541
OG-1 - 1		2		30.0442	0.850585	0.717245	0.0116533	1.39298	0.02292	0.304978	0.00387136		0.582558	0.315988		3492.49	17.019	3488.11	44.325	3495	19.626														384.648	327.743	27.8418	31.1563	2593.75	457215	1.81587	1.58257	0.392261	0.0647548	24.3769	0.516934	7.31407	13.1126	3.65785
OG-1 - 2		2		30.2999	1.11582	0.736871	0.0223746	1.35949	0.0390882	0.299189	0.00350021		0.934736	0.302369		3497.57	27.101	3554.13	78.553	3465.33	18.127														19.5269	246.802	9.72705	10.885	809.939	471726	1.3315	1.0982	BelowLOD	BelowLOD	11.6964	0.0743901	1.20691	2.63399	0.694992
OG-1 - 3		2		29.9596	0.937089	0.728658	0.0167725	1.3728	0.0320969	0.297195	0.00440671		0.755006	0.450771		3481.43	20.933	3527.6	63.521	3454.97	22.995														24.9887	293.692	8.81594	9.86544	1577.38	421377	0.812684	0.57938	BelowLOD	0.403298	17.5763	0.91608	10.5125	11.103	2.63329
																3460.51		3452.75		3465.12
																19.6074		46.1209		10.3058
Z_91500																0.566604		1.33577		0.297416
91500 - 1		1		1.87771	0.0822662	0.183128	0.00655735	5.47354	0.195639	0.0744387	0.00138116		0.672842	-0.0173475		1072.05	26.852	1081.69	35.593	1052.49	37.378		Session												2.04748	143798	9.88072	3.87683	4.68563	112.592	0.870171	0.520171	-0.030015	0.00487427	2.14088	0.0161665	0.176083	0.299487	0.179173
91500 - 2		1		1.87837	0.0802049	0.18171	0.00630985	5.50684	0.191024	0.0750587	0.00137934		0.560575	0.014104		1073.53	25.858	1075.67	34.366	1069.18	36.923		r=1	g=2	p=3				207Pb/206Pb WM age						3.94291	143367	8.62515	3.89101	4.70276	123.689	0.926089	0.576089	0.0144233	0.0028189	2.28083	0.0125859	0.207915	0.379599	0.196201
91500 - 3		1		1.83505	0.0791024	0.174075	0.00638741	5.75156	0.209255	0.0769873	0.00169916		0.529504	0.261921		1061.56	24.55	1033.38	34.738	1119.96	44.018														6.00465	139727	-0.445742	3.92343	4.74195	120.348	0.975194	0.625194	0.0568344	0.00444349	2.23363	0.0134915	0.190801	0.446693	0.200779
91500 - 4		1		1.81276	0.080543	0.176012	0.00631289	5.68392	0.207163	0.0748301	0.00170646		0.48858	0.11787		1050.67	26.608	1044.73	35.152	1063.03	45.86														2.4346	145171	11.9792	3.73948	4.51963	111.823	0.930931	0.580931	-0.0458094	0.00594967	2.06623	0.0106267	0.199699	0.33326	0.180012
91500 - 5		1		1.82864	0.0825164	0.177274	0.00637134	5.64402	0.203502	0.0749318	0.0019621		0.273607	0.316682		1056.18	24.458	1051.54	34.984	1065.77	52.649														3.32615	142363	13.2967	3.68498	4.45376	119.507	0.899882	0.549882	-0.0413712	0.00330218	2.25536	0.0113398	0.193252	0.350917	0.193661
91500 - 6		1		1.79779	0.0807173	0.17656	0.00622195	5.66474	0.20097	0.0738748	0.00177028		0.41378	0.126342		1044.48	26.242	1047.99	34.315	1037.15	48.384														1.73712	142531	2.15856	4.4859	5.42177	156.533	0.737197	0.387197	0.00489168	0.00609448	1.90376	0.017632	0.326475	0.498846	0.288573
91500 - 7		1		1.87168	0.104181	0.176805	0.00710989	5.6636	0.229983	0.076486	0.00286421		0.464137	0.14413		1067.42	33.762	1048.19	39.284	1106.92	74.831														4.66122	145929	27.6699	4.3353	5.23975	52.8542	0.60767	0.25767	-0.0063565	0.005856	1.33542	0.00432308	0.0491278	0.192849	0.0815823
91500 - 8		1		1.80979	0.080265	0.176416	0.00612288	5.66758	0.196681	0.0743843	0.0016897		0.361759	0.187794		1048.64	24.678	1047.51	33.552	1051	45.785														6.0468	141522	31.2555	4.03738	4.87967	123.89	0.922953	0.572953	-0.044572	0.00384604	2.21549	0.012006	0.186713	0.349564	0.221474
91500 - 9		1		1.82019	0.0777019	0.176367	0.00619143	5.67064	0.198058	0.0747787	0.00155563		0.387199	0.28024		1051.75	23.116	1046.99	33.753	1061.66	41.865														6.81923	142056	14.991	4.02487	4.86456	110.107	0.819768	0.469768	0.0243586	-0.000783102	2.02691	0.00776283	0.137085	0.263729	0.171897
91500 - 10		1		1.8019	0.0859111	0.178235	0.00644373	5.61816	0.204187	0.0733522	0.00212382		0.368003	0.169219		1045.23	27.715	1056.01	35.401	1022.78	58.602														3.28091	141567	28.647	3.65802	4.42117	52.9371	0.616431	0.266431	0.0322976	0.000524033	1.33843	0.00714782	0.0840824	0.15349	0.0733586
91500 - 11		1		1.90791	0.0880348	0.182868	0.00652781	5.47521	0.193477	0.0757294	0.00192319		0.392405	0.116778		1083.26	27.33	1081.39	35.18	1087.01	50.897														5.71524	140612	7.27429	3.88667	4.69752	94.8736	0.879026	0.529026	0.0213659	0.00167971	1.91842	0.00389815	0.0933839	0.246662	0.167642
91500 - 12		1		1.86976	0.0807052	0.180024	0.00638374	5.56062	0.196271	0.0750762	0.00199559		0.193368	0.363063		1067.25	23.548	1066.08	34.682	1069.63	53.427														39.0972	141226	13.8698	3.73804	4.51788	72.8764	0.9048	0.5548	0.0152931	-0.00143644	1.75816	0.0141062	0.0952306	0.174262	0.107788
91500 - 13		1		1.86308	0.0808645	0.181497	0.00655282	5.5166	0.203768	0.0746817	0.00173896		0.27961	0.382898		1069.02	23.353	1073.91	36.539	1059.05	46.868														3.16613	138425	52.4712	3.87527	4.68374	126.798	0.883078	0.533078	-0.000723073	0.00350127	2.23895	0.00939015	0.219263	0.409113	0.212691
91500 - 14		1		1.81862	0.083789	0.178575	0.00624715	5.59985	0.196624	0.0739511	0.00169294		0.622754	-0.22132		1052.69	30.122	1059.19	34.296	1039.22	46.217														2.54238	145281	21.6251	4.01124	4.84807	111.161	0.851381	0.501381	-0.0262572	-0.00278527	2.04694	0.0100223	0.206112	0.336373	0.174745
91500 - 15		1		1.85875	0.0813598	0.180142	0.00639843	5.53449	0.174419	0.0751963	0.00158102		0.493978	0.144973		1071.42	23.337	1070.72	31.09	1072.84	42.231														3.48036	143866	5.05097	3.74408	4.52518	135.441	0.671246	0.321246	-0.0158055	0.0013363	1.90771	0.0101728	0.203353	0.439078	0.236931
91500 - 16		1		1.84614	0.0797353	0.178191	0.00673833	5.61931	0.206317	0.0755699	0.0019025		0.249728	0.565733		1064.64	20.178	1055.81	35.757	1082.8	50.506														1.58398	138317	14.9836	3.96896	4.79698	112.514	0.840277	0.490277	-0.0294177	-0.000264678	2.11902	0.00989281	0.111029	0.340565	0.170472
91500 - 1		2		1.87001	0.0650442	0.178661	0.00341922	5.60195	0.103559	0.0761448	0.00220465		0.0354945	0.49652		1071.7	16.861	1058.83	18.051	1097.98	57.948														74.0684	26.2102	4.00853	4.48573	127.338	463669	0.615742	0.382438	BelowLOD	BelowLOD	1.88803	BelowLOD	0.198549	0.351722	0.228714
91500 - 2		2		1.86583	0.0630846	0.178603	0.00290944	5.58112	0.0817303	0.0757465	0.00175308		0.315089	0.232905		1070.69	16.101	1062.47	14.344	1087.46	46.384														11.4757	BelowLOD	4.13743	4.62997	117.94	454787	0.835664	0.60236	BelowLOD	BelowLOD	2.14286	BelowLOD	0.144216	0.36496	0.21768
91500 - 3		2		1.85836	0.066535	0.181844	0.00346491	5.50442	0.105242	0.0739805	0.00141791		0.688183	-0.0813255		1064.25	18.563	1076.1	18.949	1040.04	38.69														BelowLOD	BelowLOD	4.48087	5.0143	116.09	461853	0.801658	0.568354	BelowLOD	BelowLOD	2.18466	BelowLOD	0.168826	0.308413	0.18753
91500_001		3		1.87333	0.0669559	0.181632	0.00330826	5.50976	0.102456	0.0754671	0.00226896		0.559669	0.0370264		1070.49	24.2165	1075.78	18.072	1075.03	60.4176														BelowLOD	BelowLOD	3.70551	4.38006	163.155	474584	0.684908	0.432546	BelowLOD	BelowLOD	2.00638	BelowLOD	0.395424	0.585734	0.260814
91500_002		3		1.89611	0.0707234	0.179021	0.00345499	5.59073	0.108446	0.0768819	0.0027703		0.210288	0.299357		1077.89	24.7739	1061.46	18.8923	1105.82	70.4077														BelowLOD	BelowLOD	3.76226	4.44715	104.191	461502	0.854298	0.601936	BelowLOD	0.0250788	2.02767	0.0176278	0.10471	0.285974	0.127466
91500_003		3		1.81669	0.055543	0.177831	0.00336504	5.62924	0.104641	0.0743545	0.00237643		-0.0849599	0.628415		1050.67	20.17	1054.96	18.389	1041.63	66.1802														BelowLOD	BelowLOD	4.23979	5.01161	120.196	472032	0.853478	0.601116	BelowLOD	BelowLOD	2.2595	BelowLOD	0.16754	0.364497	0.160979
91500_004		3		1.85392	0.0699968	0.176699	0.00358691	5.67069	0.113942	0.0762373	0.00265135		0.316026	0.240801		1062.96	24.7511	1048.72	19.6292	1089.55	70.7851														BelowLOD	BelowLOD	4.29866	5.08119	116.273	452169	0.856682	0.60432	BelowLOD	BelowLOD	2.19434	0.0182429	0.149986	0.295099	0.197116
																1062.98		1059.96		1069.48
																10.9023		13.2222		25.2045
Z_Pleosivce																1.02564		1.24742		2.3567
Plesovice - 1		1		0.397189	0.0165014	0.0551134	0.00193375	18.1201	0.564476	0.0524294	0.000922979		0.519893	0.164532		340.752	9.6	346.29	10.503	303.14	40.128		Session												68.5363	143929	418.97	60.5188	73.1444	388.96	5.37052	5.02052	0.0521057	0.0203242	1.98825	0.121458	1.38277	2.70007	0.717216
Plesovice - 2		1		0.396458	0.0160957	0.0540146	0.00190061	18.5315	0.662304	0.0531549	0.000881786		0.355811	0.558314		338.241	8.584	338.801	11.796	334.399	37.611		r=1	g=2	p=3				206Pb/238U WM age						83.7173	146292	502.694	70.0856	84.7071	470.021	4.40317	4.05317	0.00589459	0.0198365	1.94412	0.1486	1.60519	2.98986	0.798393
Plesovice - 3		1		0.389636	0.0160346	0.0531543	0.00187273	18.8183	0.664867	0.0532786	0.000837419		0.626522	0.251774		334.512	9.936	333.769	11.492	339.679	35.576														82.9946	146421	533.562	51.0388	61.6867	470.634	4.44854	4.09854	0.156246	0.70961	3.42035	0.318554	2.51252	3.28001	0.836048
Plesovice - 4		1		0.382726	0.0157521	0.0530472	0.00190134	18.8586	0.682272	0.0526255	0.000928027		0.572861	0.300509		330.403	9.917	333.073	11.744	311.639	40.134														64.1809	142840	392.352	61.0092	73.7371	456.17	4.63388	4.28388	-0.0293487	0.018588	2.07497	0.132769	1.78869	3.64754	0.994647
Plesovice - 5		1		0.38981	0.016065	0.0525167	0.00190039	19.0478	0.691761	0.0537753	0.000872195		0.614282	0.392777		333.699	9.515	329.85	11.678	360.624	36.586														83.0241	148152	456.572	61.6442	74.5046	442.321	4.10571	3.75571	-0.0215213	0.0201683	1.80574	0.131767	1.57819	2.87388	0.735274
Plesovice - 6		1		0.390211	0.0163428	0.0531952	0.00192546	18.8048	0.68889	0.0531336	0.00106922		0.408545	0.511982		333.941	8.964	334.004	11.924	333.504	45.611														178.14	149400	1018.45	81.5412	98.5526	871.099	5.32475	4.97475	0.0575356	0.0511574	2.92829	0.33121	3.84155	6.10909	1.6107
Plesovice - 7		1		0.394443	0.0168159	0.0531894	0.00191714	18.786	0.675776	0.0534485	0.00150429		-0.248821	0.722582		335.906	7.138	334.328	11.72	346.846	63.643														78.2145	147982	481.625	72.4028	87.5077	463.193	4.30267	3.95267	-0.0245127	0.0783626	2.32348	0.143408	1.84593	2.99612	0.895313
Plesovice - 8		1		0.389315	0.0161886	0.0535034	0.00187573	18.6877	0.660735	0.0526671	0.000932975		0.478782	0.26083		333.206	9.991	336.042	11.577	313.455	40.305														73.0541	150596	407.753	58.8933	71.1798	412.293	5.50674	5.15674	0.029455	0.0189388	2.17071	0.136626	1.59122	3.35382	0.841388
Plesovice - 9		1		0.399257	0.0166111	0.0539874	0.00187385	18.5139	0.637834	0.0535894	0.000941877		0.463479	0.184085		340.863	10.331	339.115	11.381	352.801	39.715														59.6792	140447	538.354	63.2117	76.3991	668.247	4.96259	4.61259	0.00907256	0.0452774	3.34769	0.442221	4.54505	6.66673	1.62934
Plesovice - 10		1		0.394935	0.0164675	0.0538994	0.00192938	18.5732	0.664566	0.0531583	0.000940441		0.550261	0.339966		337.612	9.794	338.06	11.784	334.527	40.081														108.985	142233	264.179	27.3582	33.0657	222.821	3.16178	2.81178	0.065295	0.0220711	1.48666	0.0705779	0.713384	1.3795	0.320732
Plesovice - 11		1		0.392425	0.0163556	0.053999	0.00187696	18.5288	0.65091	0.0527404	0.000983788		0.389134	0.298927		336.035	9.87	338.849	11.596	316.605	42.425														52.5129	143244	339.637	63.0162	76.1628	365.648	5.24302	4.89302	0.00217228	0.0169502	1.92702	0.0977913	1.31674	2.43916	0.669213
Plesovice - 12		1		0.402146	0.016981	0.0544816	0.00189755	18.3576	0.630049	0.0534603	0.000985459		0.471178	0.133279		342.624	10.68	341.927	11.429	347.353	41.668														65.7575	149024	389.236	58.0169	70.1206	392.18	5.42711	5.07711	-0.00807195	0.0118154	1.92194	0.103088	1.46533	2.69672	0.710089
Plesovice - 13		1		0.396453	0.0162262	0.0542041	0.00185296	18.4444	0.630819	0.0531635	0.00085194		0.443571	0.206149		339.643	10.002	340.359	11.339	334.741	36.324														77.1964	145254	439.838	51.1633	61.8372	492.798	4.40869	4.05869	-0.0297528	0.0291387	2.26406	0.177176	2.41812	4.175	1.12138
Plesovice - 14		1		0.399533	0.0165966	0.0540973	0.00187425	18.4803	0.640801	0.0537008	0.001031		0.331449	0.339877		341.995	9.71	339.715	11.475	357.516	43.34														77.7274	142643	451.558	66.0069	79.7775	472.658	4.46154	4.11154	0.100021	0.0245992	1.93744	0.140799	1.70412	2.87959	0.795518
Plesovice - 15		1		0.397524	0.0164186	0.0544684	0.00191491	18.3654	0.651952	0.0532225	0.00090023		0.527881	0.305909		341.205	9.95	341.785	11.817	337.254	38.311														50.0195	146896	357.916	59.338	71.7173	374.862	3.67152	3.32152	-0.0389687	0.00786755	1.62514	0.118494	1.33246	2.28218	0.620367
Plesovice - 16		1		0.389125	0.0166954	0.052861	0.00189686	18.924	0.692972	0.053583	0.0010261		0.51395	0.247732		334.537	10.511	331.952	11.848	352.548	43.263														75.3494	139873	413.606	68.7742	83.1221	461.399	4.21127	3.86127	0.0021131	0.016439	1.79014	0.125636	1.6682	2.9	0.783307
Plesovice - 1		2		0.403881	0.0129596	0.0547005	0.00106003	18.284	0.356845	0.0535496	0.00114487		0.381871	0.396411		344.285	6.576	343.268	6.524	351.156	48.322														97.2085	491.708	71.0164	79.4706	475.735	439466	4.16527	3.93197	BelowLOD	BelowLOD	1.84567	0.126419	1.77919	3.07023	0.804514
Plesovice - 2		2		0.398582	0.0126642	0.0544655	0.000921403	18.3588	0.309865	0.0530801	0.00111865		0.282202	0.384843		340.536	6.174	341.906	5.62	331.198	47.812														57.7449	302.327	47.5842	53.2489	255.862	445424	3.10396	2.87066	BelowLOD	BelowLOD	1.31231	0.0715246	0.695219	1.42693	0.368429
Plesovice - 3		2		0.401193	0.0154316	0.0535342	0.000940272	18.688	0.332184	0.0542767	0.0014311		0.272422	-0.0209492		341.848	9.318	336.037	5.82	381.55	59.265														104.96	324.88	31.3223	35.051	201.277	455306	2.95685	2.72354	BelowLOD	BelowLOD	1.43918	0.0731444	0.803458	1.26546	0.338594
Plesovice_001		3		0.389347	0.0116423	0.053672	0.000914776	18.6455	0.314587	0.0530374	0.00151674		0.320293	0.271066		333.751	8.50729	337.014	5.59472	322.445	64.5742														35.7215	253.973	33.5687	39.6796	346.679	461656	2.91695	2.66459	BelowLOD	BelowLOD	0.985456	0.0358188	0.333665	1.09343	0.343324
Plesovice_002		3		0.394936	0.0130122	0.0539719	0.00102691	18.5416	0.351378	0.0531226	0.00167126		0.258183	0.346071		337.749	9.51167	338.842	6.27935	323.705	70.0542														12.4835	214.287	14.2336	16.8247	377.355	458873	1.87654	1.62418	BelowLOD	BelowLOD	1.11699	BelowLOD	0.329513	0.744392	0.295872
Plesovice_003		3		0.389204	0.0117689	0.0532594	0.000874232	18.7801	0.306305	0.0528633	0.00147049		0.296481	0.374522		333.642	8.58836	334.491	5.34939	327.422	56.0002														68.8751	397.154	68.7345	81.2469	468.492	464510	4.19888	3.94651	BelowLOD	BelowLOD	1.87585	0.120965	1.70377	2.78892	0.734738
Plesovice_004		3		0.387784	0.015981	0.0530046	0.00116797	18.8935	0.419431	0.0531995	0.00194527		0.407137	0.157694		332.475	11.7092	332.925	7.15087	326.542	88.1549														64.0569	351.794	66.3404	78.417	436.449	461617	4.1196	3.86724	BelowLOD	BelowLOD	1.74633	0.137727	1.50564	2.64707	0.718905
																337.368		337.496
																3.89373		4.09441					Session
Z_Temora																1.15415		1.21317					r=1						206Pb/238U WM age
Temora - 1		1		0.511381	0.0256816	0.0670033	0.00254569	14.9568	0.571207	0.0554713	0.00207163		0.105191	0.439615		419.211	13.736	417.206	15.429	430.254	83.252														0.591539	137373	163.605	8.10363	9.79424	630.477	0.713409	0.363409	0.0874079	0.00614348	3.16937	0.0323915	0.699634	1.55026	0.38123
Temora - 2		1		0.505278	0.021551	0.0668452	0.00238486	14.9782	0.533289	0.0549006	0.000950011		0.620018	0.140941		415.186	12.721	416.627	14.365	407.187	38.722														-1.78077	144267	200.098	5.96909	7.21438	1122.35	0.868946	0.518946	0.0092167	0.00791253	5.15272	0.124905	1.93149	3.18783	0.629217
Temora - 3		1		0.495837	0.022329	0.065598	0.00229136	15.2001	0.490806	0.0549309	0.0013986		0.243579	0.255197		410.384	12.038	410.735	12.849	408.41	56.98														-0.882861	145731	147.593	7.06958	8.54446	1102.5	0.557658	0.207658	-0.00160202	0.0172896	3.53667	0.190412	2.68266	4.4321	0.815499
Temora - 4		1		0.500664	0.020864	0.0659146	0.00228981	15.1646	0.531149	0.0551925	0.00109314		0.30604	0.376591		412.787	11.232	411.669	13.968	419.045	44.224														1.96851	144014	229.936	7.86269	9.50303	714.363	0.704757	0.354757	0.00538886	0.00113924	5.39236	0.064598	0.998497	1.85343	0.495011
Temora - 5		1		0.490935	0.0213319	0.0640032	0.00238924	15.5526	0.505591	0.0555457	0.00124769		0.47385	0.406024		406.419	10.423	401.71	12.66	433.265	50.05														-0.565776	140863	177.424	10.1639	12.2843	1745.64	0.661881	0.311881	-0.00172169	0.030442	3.53314	0.245753	3.57993	5.78112	1.24228
Temora - 6		1		0.507193	0.0248383	0.0655286	0.00234381	15.2609	0.549941	0.0561375	0.00162428		0.209258	0.148231		416.405	14.598	409.151	14.286	456.793	64.181														0.657844	137256	168.409	7.82577	9.4584	510.104	0.586018	0.236018	-0.013508	0.00875365	2.4653	0.043923	0.704634	1.54888	0.3293
Temora - 7		1		0.48921	0.0241348	0.0649745	0.00232567	15.4003	0.551518	0.0546376	0.00174385		0.266145	0.22961		404.2	14.054	405.56	14.077	396.431	71.563														0.102946	143335	141.85	7.35298	8.88699	1006.34	0.484706	0.134706	0.0321608	0.00664203	3.23694	0.1482	2.7702	4.51511	0.886628
Temora - 8		1		0.514581	0.0241088	0.0662338	0.00238081	15.1105	0.543112	0.0564342	0.00167401		0.252889	0.310458		421.615	13.407	413.094	14.382	468.488	65.676														1.42013	142006	152.685	8.09926	9.78895	1194.58	0.639868	0.289868	0.0754828	0.0185264	3.96626	0.165129	2.49851	4.1168	0.771695
Temora - 9		1		0.506817	0.0260958	0.0655341	0.0023369	15.2708	0.542694	0.0561098	0.00192549		0.319472	0.0547446		416.019	16.393	408.894	14.08	455.726	76.127														3.8078	142984	182.839	11.1938	13.5291	827.08	0.627179	0.277179	-0.0296273	0.0119863	2.37208	0.110098	1.59428	2.91759	0.652976
Temora - 10		1		0.509075	0.0276141	0.0656522	0.00249357	15.2659	0.577032	0.0560852	0.00180954		0.589522	-0.11508		415.975	17.901	409.02	14.98	454.737	71.624														2.82972	144753	225.405	10.9587	13.245	611.953	0.69383	0.34383	0.0360924	0.00974818	2.11721	0.0531883	0.982888	1.87013	0.381058
Temora - 11		1		0.519074	0.0264287	0.0670674	0.00246496	14.9413	0.559057	0.0562357	0.00208192		0.155315	0.29271		424.294	15.353	417.624	15.131	460.701	82.081														4.67764	141002	131.873	9.15942	11.0703	390.022	0.520872	0.170872	0.0222423	-0.00016358	2.38813	0.0266444	0.503539	1.06866	0.237335
Temora - 12		1		0.516342	0.0231122	0.0672741	0.00242083	14.8861	0.553771	0.0557414	0.0013088		0.433098	0.177739		422.515	13.932	419.124	15.096	441.066	52.242														-0.235894	146432	142.406	6.10197	7.37499	1234.92	0.523128	0.173128	0.00128201	0.0121138	4.18866	0.198992	3.09599	4.82752	0.906473
Temora - 13		1		0.504107	0.0228944	0.0665167	0.0023516	15.0436	0.537121	0.0551031	0.00129537		0.496372	0.0579193		414.954	14.167	414.873	14.346	415.4	52.516														0.907792	142679	178.265	10.5419	12.7412	1583.79	0.620565	0.270565	0.0278783	0.0424163	3.22059	0.246483	3.29868	5.81412	1.18137
Temora - 14		1		0.528422	0.0306398	0.0668348	0.00244042	14.9801	0.535943	0.0575083	0.00238789		0.399371	-0.0278866		431.197	19.521	416.577	14.433	510.079	91.284														1.08074	147199	119.419	9.52036	11.5065	665.565	0.448914	0.0989143	0.0120417	0.00657359	2.03066	0.040587	0.821869	2.39139	0.490131
Temora - 15		1		0.50828	0.0242427	0.0662067	0.00230803	15.105	0.522968	0.0560132	0.00181734		-0.0202546	0.366609		419.164	12.975	413.242	13.858	451.885	72.029														0.225177	144635	165.403	9.61176	11.617	1024.61	0.531122	0.181122	0.0533513	0.0199108	2.8216	0.170566	2.6741	4.21988	0.775088
Temora - 16		1		0.505458	0.0228732	0.066115	0.00233215	15.1295	0.524244	0.0557043	0.0012029		0.579893	-0.0440538		416.714	14.229	412.594	13.849	439.589	48.056														-0.00663526	144211	222.478	7.34798	8.88094	1956.91	0.72543	0.37543	0.0863397	0.0286479	4.90271	0.25624	3.50454	6.28125	1.34532
																416.69		412.356
																6.64203		4.73898
																1.594		1.14924
																1.0851		1.2364		1.32706	Excess uncetainty
[truncated: 65 more columns]
