# Supplementary material for: Insights into early continental crust formation from the most ancient heart of Scotland
Source: Nat Commun. 2026 Apr 21;17:5474. doi: 10.1038/s41467-026-72076-6 (PMC13284193; doi:10.1038/s41467-026-72076-6)
Supplement: Supplementary file 8 — Supplementary Data 6 [file 41467_2026_72076_MOESM8_ESM.xlsx]

## Sheet: FIERCE Frankfurt+ETH (Unk)
Data 6. LA-MC-ICPMS Lu-Hf isotope data of zircon RMs.
sample	point	age	uncert	176Hf/177Hf	2 SE	176Lu/177Hf	2 SE	176Yb/177Hf	2 SE	178Hf/177Hf	2 SE	hf_i	hf_2se		ehf_i	ehf_2se	t_dm	t_dm2	notes			lab
LG2023b	S17 - 1	3680	39	0.280508	3.02388e-05	0.000376955	3.80039e-06	0.0102251	0.000179453	1.46726	5.50638e-05	0.280481	3e-05		3.06165	1.06992	3692.13	3699.59		t_dm	eHf Median	ETHZ
LG2023b	S17 - 2	3470	39	0.28052	4.67049e-05	0.000333894	2.93432e-06	0.0103398	0.000153559	1.4673	7.8002e-05	0.280498	4.7e-05		-1.3732	1.67536	3672.55	3796.98		3983.02	-1.7639	ETHZ
LG2023b	S17 - 3	3470	39	0.280359	3.95912e-05	0.000329496	1.52591e-06	0.0101953	0.000104841	1.46738	5.203e-05	0.280337	4e-05		-7.10028	1.42584	3880.98	4132.76		3867.58	-4.23674	ETHZ
LG2023b	S17 - 4	3680	39	0.280347	3.02874e-05	0.000346252	2.17816e-06	0.0110767	4.48599e-05	1.46728	4.90381e-05	0.280322	3e-05		-2.60162	1.06992	3898.18	4032.07				ETHZ
LG2023b	S17 - 5	3680	39	0.280368	3.10733e-05	0.000310628	4.75466e-07	0.00966922	6.73347e-05	1.4673	5.06649e-05	0.280346	3.1e-05		-1.7639	1.10558	3867.58	3983.02				ETHZ
LG2023b	S17 - 6	3680	39	0.280428	2.88454e-05	0.00057871	4.4671e-06	0.0188561	0.000101066	1.46727	5.47283e-05	0.280387	2.9e-05		-0.30383	1.03425	3815.49	3897.42				ETHZ
LG2023b	S17 - 7	3680	39	0.28035	3.48991e-05	0.000445944	5.46043e-06	0.0143892	0.00013978	1.46727	4.55478e-05	0.280318	3.5e-05		-2.74827	1.24824	3904.08	4040.65				ETHZ
LG2023c	6	3520	15	0.280372	3.2e-05	0.000763105	4.61759e-06	0.302553	0.000148983	1.46719	0.00139	0.28032	3.2e-05		-6.50674	1.14081	3906.66	4136.63		4125.8	3.63 pop	FIERCE
LG2023c	7	2780	10	0.280873	3.2e-05	0.000174016	1.15626e-06	0.332227	3.03111e-05	1.46722	0.00116	0.280864	3.2e-05		-4.67239	1.13881	3198.69	3457.87		4145.31	3.5 pop	FIERCE
LG2023c	8	3520	15	0.280421	3.2e-05	0.000605807	1.44057e-05	1.18897	0.000412435	1.46726	0.00076	0.28038	3.2e-05		-4.37968	1.14081	3827.23	4012.19	Disc	3463.68	2.8 pop	FIERCE
LG2023c	9	2780	10	0.280844	3.8e-05	0.000230744	1.71605e-06	0.371852	4.75275e-05	1.46724	0.00118	0.280832	3.8e-05		-5.8125	1.35234	3241.2	3525.42				FIERCE
LG2023c	10	3520	15	0.280352	3.2e-05	0.000546896	1.20539e-05	1.10203	0.000334905	1.46722	0.00105	0.280315	3.2e-05		-6.69668	1.14081	3911.42	4147.73				FIERCE
LG2023c	11	2780	10	0.28071	3.6e-05	0.000293911	1.85155e-06	0.314984	4.91587e-05	1.46719	0.001	0.280694	3.6e-05		-10.7007	1.28116	3421.5	3814.07				FIERCE
LG2023c	12	2780	10	0.280944	3.2e-05	0.000206335	4.692e-06	1.13699	0.000154418	1.46722	0.00113	0.280933	3.2e-05		-2.20632	1.13881	3108.37	3311.47				FIERCE
LG2023c	13	2780	10	0.280912	3e-05	0.0005612	6.48867e-06	0.578106	0.000198995	1.46724	0.00104	0.280882	3e-05		-4.01817	1.06763	3178.65	3419.07				FIERCE
LG2023c	14	2780	10	0.280893	2.8e-05	0.000289392	4.96686e-06	0.858155	0.000139554	1.46724	0.00074	0.280878	2.8e-05		-4.17866	0.996459	3181.76	3428.59				FIERCE
LG2023c	15	3630	30	0.280388	3e-05	0.000662846	1.82271e-05	1.37491	0.000557801	1.4672	0.00088	0.280342	3e-05		-3.11706	1.06979	3875.88	4023.46				FIERCE
LG2023c	16	3520	15	0.280626	4.6e-05	0.000375399	3.27854e-06	0.436673	9.43698e-05	1.46721	0.00101	0.280601	4.6e-05		3.48801	1.63991	3538.2	3549.38	Disc			FIERCE
LG2023c	17	2780	10	0.280856	2.8e-05	0.000296649	7.23405e-07	0.121929	2.08407e-05	1.46722	0.00094	0.28084	2.8e-05		-5.51057	0.996459	3230.88	3507.54				FIERCE
LG2023c	18	2780	10	0.280674	3.4e-05	0.000511186	1.11926e-05	1.09477	0.000311425	1.46714	0.00112	0.280647	3.4e-05		-12.3933	1.20999	3487.48	3913.65				FIERCE
LG2023c	19	2780	10	0.280789	2.8e-05	0.0003085	1.11947e-06	0.181438	3.09777e-05	1.46718	0.00099	0.280773	2.8e-05		-7.91771	0.996459	3319.56	3649.92				FIERCE
LG2023c	20	2780	10	0.280764	3e-05	0.000348272	1.75494e-06	0.251949	4.74125e-05	1.46719	0.00108	0.280745	3e-05		-8.88134	1.06763	3355.54	3706.82				FIERCE
LG2023c	21	2780	10	0.280899	2.6e-05	0.000240282	1.13121e-06	0.235393	3.24257e-05	1.46723	0.00105	0.280886	2.6e-05		-3.87223	0.925283	3169.98	3410.41				FIERCE
LG2023c	22	3520	15	0.28039	3.2e-05	0.00140606	8.27533e-06	0.294274	0.000272852	1.46723	0.00102	0.280294	3.2e-05		-7.42211	1.14081	3947.46	4190.1				FIERCE
LG2023c	23	3520	15	0.280478	3.4e-05	0.00123759	4.35259e-05	1.75849	0.00139477	1.46722	0.00086	0.280394	3.4e-05		-3.87806	1.21211	3813.71	3982.8				FIERCE
LG2023c	24	2780	10	0.280896	2.8e-05	0.000175807	1.28043e-06	0.364156	3.62066e-05	1.46724	0.00106	0.280887	2.8e-05		-3.85766	0.996459	3168.8	3409.55				FIERCE
LG2023c	25	2780	10	0.280876	3.4e-05	0.000282402	6.76531e-07	0.119781	1.9207e-05	1.46723	0.00101	0.280861	3.4e-05		-4.77038	1.20999	3203.47	3463.68				FIERCE
LG2023c	26	2780	10	0.28081	3.4e-05	0.000463413	7.10354e-06	0.766438	0.000200078	1.46719	0.00085	0.280785	3.4e-05		-7.46233	1.20999	3304.91	3623.02				FIERCE
LG2023c	27	3520	15	0.280373	3.4e-05	0.000918134	3.89338e-06	0.212027	0.00010916	1.4672	0.00093	0.280311	3.4e-05		-6.84643	1.21211	3920.76	4156.48				FIERCE
LG2023c	28	3440	15	0.280609	2.8e-05	0.000806625	4.04337e-05	2.50635	0.00124685	1.46725	0.00094	0.280555	2.8e-05		-0.0275165	0.998017	3599.53	3694.44	Disc			FIERCE
LG2023c	29	2780	10	0.280878	3.4e-05	0.000203235	2.26115e-06	0.556291	6.5041e-05	1.46721	0.00126	0.280867	3.4e-05		-4.54943	1.20999	3194.49	3450.58	not analysed			FIERCE
LG2023c	30	3630	30	0.280333	3.6e-05	0.000609521	7.78203e-06	0.638373	0.000224175	1.46723	0.00113	0.28029	3.6e-05		-4.94582	1.28375	3942.41	4130.41				FIERCE
LG2023c	31	3630	30	0.280339	3e-05	0.000702696	1.00811e-05	0.717313	0.000316401	1.46721	0.00104	0.28029	3e-05		-4.96441	1.06979	3943.85	4131.5				FIERCE
LG2023c	32	2780	10	0.280955	3.2e-05	0.000185167	1.11556e-06	0.301232	3.08078e-05	1.46718	0.00101	0.280945	3.2e-05		-1.77504	1.13881	3092.33	3285.83				FIERCE
LG2023c	33	2780	10	0.280844	2.8e-05	0.000273067	2.13304e-07	0.039057	6.09324e-06	1.46722	0.0012	0.280829	2.8e-05		-5.89212	0.996459	3244.63	3530.13				FIERCE
LG2023c	34	3485	15	0.28035	3e-05	0.000404543	4.13699e-06	0.511317	0.00011271	1.46719	0.00096	0.280323	3e-05		-7.24907	1.06942	3900.06	4153.01	mixed			FIERCE
LG2023c	35	2780	10	0.280917	3e-05	0.000256491	1.00993e-06	0.196874	2.93586e-05	1.46719	0.00108	0.280903	3e-05		-3.26198	1.06763	3147.68	3374.19				FIERCE
LG2023c	36	2780	10	0.280889	3.2e-05	0.000488621	2.16524e-06	0.221567	6.49453e-05	1.46723	0.00082	0.280863	3.2e-05		-4.70018	1.13881	3203.15	3459.52				FIERCE
LG2023c	37	2780	10	0.280396	2.8e-05	0.00024673	2.62243e-06	0.531436	8.74445e-05	1.46725	0.00105	0.280383	2.8e-05		-21.7862	0.996459	3825.18	4462.96				FIERCE
LG2023c	38	2780	10	0.280809	3e-05	0.000324451	1.92583e-06	0.296783	5.2657e-05	1.46722	0.00098	0.280792	3e-05		-7.23439	1.06763	3294.64	3609.54				FIERCE
LG2023c	39	3520	15	0.280373	2.6e-05	0.000822005	3.92304e-06	0.238626	0.000128977	1.4672	0.00117	0.280317	2.6e-05		-6.61396	0.926907	3911.2	4142.9				FIERCE
LG2023c	40	2780	10	0.280836	3.6e-05	0.000231805	9.98517e-07	0.215378	2.88532e-05	1.4672	0.00103	0.280824	3.6e-05		-6.0991	1.28116	3251.74	3542.39				FIERCE
LG2023c	41	3630	30	0.280432	3.2e-05	0.000644772	2.50011e-05	1.93875	0.000792846	1.4672	0.00102	0.280387	3.2e-05		-1.50303	1.14111	3816.63	3928.88				FIERCE
LG2023c	42	2780	10	0.280832	3.4e-05	0.000392976	8.456e-07	0.107589	2.37795e-05	1.46723	0.00081	0.280811	3.4e-05		-6.54668	1.20999	3270.21	3568.87				FIERCE
LG2023c	43	3350	15	0.280392	3.2e-05	0.000415732	6.76158e-06	0.813215	0.000201444	1.46721	0.00142	0.280365	3.2e-05		-8.95329	1.14035	3846.62	4148.68	Disc			FIERCE
LG2023c	44	3630	30	0.280339	3.2e-05	0.000664222	1.34681e-06	0.101383	4.0757e-05	1.46723	0.00102	0.280292	3.2e-05		-4.86689	1.14111	3939.96	4125.8				FIERCE
LG2023c	45	2780	10	0.28081	2.8e-05	0.000308723	6.70541e-07	0.108599	1.89279e-05	1.46721	0.0011	0.280794	2.8e-05		-7.17036	0.996459	3292.09	3605.76				FIERCE
LG2023c	46	2780	10	0.28093	3e-05	0.000318552	5.71303e-07	0.0896718	1.61167e-05	1.46722	0.00122	0.280913	3e-05		-2.91878	1.06763	3135.62	3353.81				FIERCE
LG2023c	47	2780	10	0.280902	3.4e-05	0.000180418	2.56803e-07	0.0711689	7.24878e-06	1.46722	0.00092	0.280892	3.4e-05		-3.65171	1.20999	3161.27	3397.33				FIERCE
LG2023c	48	2780	10	0.280904	3e-05	0.000307858	4.66656e-06	0.757908	0.000132268	1.46724	0.00092	0.280888	3e-05		-3.82321	1.06763	3168.86	3407.5				FIERCE
LG2023c	49	2780	10	0.280931	3.6e-05	0.000508691	5.35212e-07	0.0526068	1.52331e-05	1.4672	0.00113	0.280904	3.6e-05		-3.24341	1.28116	3149.41	3373.09				FIERCE

## Sheet: FIERCE Frankfurt (RMs)
LA-MC-ICPMS Lu-Hf isotope data of zircon RMs
	176Yb/177Hf a	±2s	176Lu/177Hf a	±2s	178Hf/177Hf		SigHf b	176Hf/177Hf	±2s c	176Hf/177Hf(t)d	eHf(t) d	±2s c	TNC e	age f	±2s		2se	2se
							(V)						(Ga)	(Ma)
Temora	0.0310462	18.7087	0.000990238	5.49813	1.46721	8.01064	0.282667	30.1368	0.282659	4.8363	1.03235	0.969219	417	2			0.00260619	6.35382e-05	1.62105e-05
GJ-1	0.00760644	3.63221	0.000253381	0.374164	1.46722	7.74446	0.282011	15.01	0.282008	-14.0304	0.531631	2.15529	603	3			0.000620323	1.54825e-05	1.46802e-05
GJ-1
001_A	0.00747111	5.98323	0.000252932	1.51794	1.46723		7.05906	0.282016	29.0353	0.282013	-13.8512	1.02814	2.14557	603	0		0.000598323	1.51794e-05	2.90353e-05
002_A	0.00751533	6.02123	0.000253241	1.5198	1.4672		7.18692	0.282008	24.5251	0.282006	-14.1278	0.868438	2.16057	603	0		0.000602123	1.5198e-05	2.45251e-05
051_A	0.0074579	5.97501	0.000252362	1.51453	1.46727		7.18052	0.282017	27.8444	0.282014	-13.8393	0.985977	2.14492	603	0		0.000597501	1.51453e-05	2.78444e-05
052_A	0.00750158	6.01279	0.000252839	1.51738	1.46716		7.07101	0.282013	25.2712	0.28201	-13.9826	0.894859	2.15269	603	0		0.000601279	1.51738e-05	2.52712e-05
101_A	0.00748082	5.98961	0.000252538	1.51559	1.46732		7.06205	0.282019	26.8278	0.282016	-13.7524	0.949979	2.14021	603	0		0.000598961	1.51559e-05	2.68278e-05
102_A	0.00752074	6.0272	0.000253141	1.51918	1.46723		6.90842	0.282011	29.5616	0.282009	-14.0224	1.04678	2.15485	603	0		0.00060272	1.51918e-05	2.95616e-05
151_A	0.00759399	6.0842	0.00025619	1.53763	1.46721		6.92747	0.281993	23.6389	0.281991	-14.6611	0.837058	2.18947	603	0		0.00060842	1.53763e-05	2.36389e-05
152_A	0.00746423	5.9811	0.000251216	1.50773	1.4672		6.88257	0.282015	27.5719	0.282013	-13.8799	0.976328	2.14713	603	0		0.00059811	1.50773e-05	2.75719e-05
201_A	0.00750676	6.01184	0.000253921	1.52414	1.46729		6.98912	0.282017	24.211	0.282014	-13.8158	0.857317	2.14365	603	0		0.000601184	1.52414e-05	2.4211e-05
202_A	0.00744204	5.9612	0.000250572	1.50376	1.46722		6.84469	0.282017	26.7833	0.282014	-13.8375	0.948401	2.14483	603	0		0.00059612	1.50376e-05	2.67833e-05
251_A	0.00752018	6.02273	0.000253761	1.52289	1.46719		6.80783	0.282014	23.9485	0.282011	-13.9367	0.848019	2.15021	603	0		0.000602273	1.52289e-05	2.39485e-05
252_A	0.00741445	5.93826	0.000250196	1.50167	1.46725		6.86203	0.282016	28.76	0.282013	-13.8562	1.0184	2.14584	603	0		0.000593826	1.50167e-05	2.876e-05
301_A	0.00746962	5.98351	0.00025377	1.52293	1.46715		6.79182	0.282011	29.8383	0.282008	-14.0474	1.05658	2.15621	603	0		0.000598351	1.52293e-05	2.98383e-05
302_A	0.00746392	5.98529	0.000252082	1.51272	1.46722		6.7948	0.282	24.0864	0.281998	-14.4107	0.852905	2.1759	603	0		0.000598529	1.51272e-05	2.40864e-05
351_A	0.00748669	5.99865	0.000253468	1.52118	1.4672		6.86018	0.282014	21.8772	0.282011	-13.9342	0.774674	2.15007	603	0		0.000599865	1.52118e-05	2.18772e-05
352_A	0.00743443	5.95607	0.000251455	1.50899	1.46721		6.68468	0.282012	23.2913	0.282009	-14.0129	0.824748	2.15434	603	0		0.000595607	1.50899e-05	2.32913e-05
401_A	0.00746519	5.97971	0.000252955	1.51796	1.46725		6.76551	0.282018	25.2967	0.282015	-13.7807	0.89576	2.14174	603	0		0.000597971	1.51796e-05	2.52967e-05
402_A	0.00740321	5.93123	0.000250499	1.50339	1.46722		6.74021	0.282013	29.509	0.28201	-13.9695	1.04492	2.15199	603	0		0.000593123	1.50339e-05	2.9509e-05
451_A	0.00744929	5.96866	0.000252977	1.51826	1.46719		6.7674	0.282001	24.2654	0.281998	-14.3941	0.859241	2.175	603	0		0.000596866	1.51826e-05	2.42654e-05
452_A	0.0073977	5.9263	0.000249948	1.50005	1.46716		6.8301	0.28202	21.2157	0.282017	-13.7257	0.751251	2.13876	603	0		0.00059263	1.50005e-05	2.12157e-05
496_A	0.00747255	5.98622	0.000253649	1.5222	1.46721		6.88284	0.281992	28.5987	0.281989	-14.7147	1.01268	2.19238	603	0		0.000598622	1.5222e-05	2.85987e-05
497_A	0.00740502	5.93136	0.000250924	1.50592	1.46723		6.76245	0.282002	25.7586	0.281999	-14.3568	0.912116	2.17298	603	0		0.000593136	1.50592e-05	2.57586e-05
001_A	0.00797513	6.38552	0.000256146	1.53767	1.46721		6.31718	0.282013	31.4651	0.28201	-13.9816	1.11418	2.15264	603	0		0.000638552	1.53767e-05	3.14651e-05
002_A	0.00791606	6.34207	0.00025333	1.5203	1.4672		6.46176	0.282014	28.939	0.282011	-13.9332	1.02474	2.15001	603	0		0.000634207	1.5203e-05	2.8939e-05
051_A	0.00773824	6.19798	0.000252528	1.51573	1.46733		6.65877	0.282009	26.0529	0.282006	-14.1124	0.922537	2.15973	603	0		0.000619798	1.51573e-05	2.60529e-05
052_A	0.00779757	6.24563	0.000254473	1.5272	1.46725		6.5853	0.282021	26.31	0.282018	-13.6991	0.931643	2.13732	603	0		0.000624563	1.5272e-05	2.631e-05
101_A	0.00786711	6.3	0.000256878	1.54181	1.46723		6.56045	0.282022	23.8881	0.282019	-13.6606	0.845882	2.13523	603	0		0.00063	1.54181e-05	2.38881e-05
102_A	0.00779748	6.24523	0.000254428	1.52697	1.46724		6.50672	0.282008	26.7477	0.282006	-14.1297	0.947142	2.16067	603	0		0.000624523	1.52697e-05	2.67477e-05
151_A	0.00782737	6.26779	0.000256665	1.54055	1.46719		6.65469	0.282011	23.6812	0.282008	-14.0501	0.838554	2.15635	603	0		0.000626779	1.54055e-05	2.36812e-05
152_A	0.00778604	6.2364	0.000254721	1.5287	1.46724		6.61428	0.282015	25.7427	0.282012	-13.8863	0.911552	2.14747	603	0		0.00062364	1.5287e-05	2.57427e-05
201_A	0.00784504	6.28243	0.000256968	1.54232	1.46717		6.69771	0.282012	28.7907	0.282009	-14.0087	1.01948	2.15411	603	0		0.000628243	1.54232e-05	2.87907e-05
202_A	0.0078081	6.25424	0.000254965	1.53012	1.46724		6.77969	0.282007	21.1244	0.282004	-14.1953	0.748018	2.16423	603	0		0.000625424	1.53012e-05	2.11244e-05
251_A	0.00783496	6.27447	0.000255814	1.5353	1.46722		6.68516	0.282019	25.5269	0.282016	-13.7664	0.903912	2.14097	603	0		0.000627447	1.5353e-05	2.55269e-05
252_A	0.00775499	6.21204	0.000253288	1.52018	1.46723		6.71456	0.282014	22.0626	0.282011	-13.9217	0.781242	2.14939	603	0		0.000621204	1.52018e-05	2.20626e-05
301_A	0.0077789	6.22734	0.000253788	1.52346	1.4672		6.52696	0.281996	23.8848	0.281993	-14.5656	0.845765	2.1843	603	0		0.000622734	1.52346e-05	2.38848e-05
302_A	0.00776809	6.22211	0.000253082	1.51878	1.46722		6.71966	0.282004	26.7442	0.282001	-14.276	0.947017	2.1686	603	0		0.000622211	1.51878e-05	2.67442e-05
Mean	0.00760644	3.63221	0.000253381	0.374164	1.46722		7.74446	0.282011	15.01	0.282008	-14.0304	0.531631	2.15529
Temora
004_B	0.0284762	22.9988	0.000902542	5.43855	1.46727		8.9664	0.282669	23.5865	0.282662	4.94441	0.834853	0.963251	417	0		0.00229988	5.43855e-05	2.35865e-05
053_B	0.0263398	21.749	0.000867267	5.35772	1.46728		7.71736	0.282674	28.2814	0.282667	5.1296	1.00103	0.953014	417	0		0.0021749	5.35772e-05	2.82814e-05
054_B	0.0267296	21.6192	0.000839619	5.1691	1.46729		9.93055	0.282653	22.9049	0.282647	4.39986	0.810728	0.993341	417	0		0.00216192	5.1691e-05	2.29049e-05
103_B	0.0143547	11.5284	0.0004699	2.82541	1.46721		8.29807	0.282641	23.8376	0.282637	4.06056	0.843742	1.01208	417	0		0.00115284	2.82541e-05	2.38376e-05
104_B	0.0261899	21.3514	0.000824842	5.14509	1.4672		10.1843	0.282672	20.5035	0.282666	5.07111	0.725729	0.956248	417	0		0.00213514	5.14509e-05	2.05035e-05
153_B	0.0287628	23.5193	0.000978005	6.00588	1.46716		8.01142	0.282683	23.4636	0.282675	5.39785	0.830506	0.938182	417	0		0.00235193	6.00588e-05	2.34636e-05
154_B	0.0214317	18.604	0.000696128	4.86095	1.46718		9.70267	0.282652	24.0639	0.282647	4.41189	0.851751	0.992677	417	0		0.0018604	4.86095e-05	2.40639e-05
203_B	0.0302905	24.2448	0.00106178	6.37812	1.46728		8.44117	0.282654	25.6117	0.282646	4.36957	0.906537	0.995015	417	0		0.00242448	6.37812e-05	2.56117e-05
204_B	0.0292195	23.7548	0.000925123	5.60123	1.46724		8.89311	0.282655	22.2982	0.282647	4.42803	0.789256	0.991785	417	0		0.00237548	5.60123e-05	2.22982e-05
253_B	0.0282302	22.5963	0.000959236	5.76459	1.46717		7.52985	0.282668	25.9526	0.282661	4.89849	0.918604	0.965789	417	0		0.00225963	5.76459e-05	2.59526e-05
254_B	0.026486	21.4468	0.000844955	5.232	1.46718		8.84752	0.282664	23.1774	0.282657	4.76919	0.820376	0.972935	417	0		0.00214468	5.232e-05	2.31774e-05
303_B	0.0272783	21.833	0.000950831	5.71692	1.46712		7.43197	0.28265	23.7436	0.282642	4.23611	0.840416	1.00239	417	0		0.0021833	5.71692e-05	2.37436e-05
304_B	0.0222822	17.832	0.000747684	4.50174	1.4672		8.41445	0.282676	17.0907	0.28267	5.24165	0.604932	0.946819	417	0		0.0017832	4.50174e-05	1.70907e-05
353_B	0.027638	22.209	0.000962203	5.77687	1.46722		7.54864	0.28266	21.2373	0.282653	4.60662	0.751705	0.981918	417	0		0.0022209	5.77687e-05	2.12373e-05
354_B	0.0201281	16.1252	0.000695425	4.17553	1.4672		8.25642	0.282669	24.4512	0.282663	4.98549	0.865462	0.960981	417	0		0.00161252	4.17553e-05	2.44512e-05
403_B	0.0390637	31.5282	0.00123212	7.40961	1.46714		7.75323	0.282696	27.5983	0.282687	5.82158	0.976855	0.914745	417	0		0.00315282	7.40961e-05	2.75983e-05
404_B	0.027995	22.4224	0.000889367	5.36569	1.46724		8.28857	0.282659	22.5178	0.282652	4.59646	0.797028	0.98248	417	0		0.00224224	5.36569e-05	2.25178e-05
453_B	0.0360439	28.8464	0.00113849	6.86873	1.46722		7.75376	0.282668	25.0079	0.282659	4.84459	0.885166	0.968768	417	0		0.00288464	6.86873e-05	2.50079e-05
454_B	0.027268	21.8599	0.000869324	5.21736	1.46719		8.51287	0.282653	27.2452	0.282646	4.37804	0.964356	0.994546	417	0		0.00218599	5.21736e-05	2.72452e-05
498_B	0.0122054	9.77246	0.000402493	2.42293	1.46725		8.07396	0.282643	24.6038	0.28264	4.16927	0.870861	1.00608	417	0		0.000977246	2.42293e-05	2.46038e-05
499_B	0.0281803	22.7825	0.000897063	5.41345	1.46725		8.88492	0.282647	26.0879	0.28264	4.1783	0.923394	1.00558	417	0		0.00227825	5.41345e-05	2.60879e-05
003_B	0.014371	11.4986	0.000449121	2.70921	1.46724		7.62699	0.282693	26.1672	0.28269	5.91801	0.926201	0.90941	417	0		0.00114986	2.70921e-05	2.61672e-05
004_B	0.0434271	34.8229	0.001286	7.71633	1.46723		7.78527	0.282657	26.6791	0.282646	4.39272	0.944317	0.993736	417	0		0.00348229	7.71633e-05	2.66791e-05
053_B	0.0403985	32.475	0.0012931	7.77774	1.46723		6.94515	0.282665	30.2992	0.282655	4.6872	1.07245	0.977466	417	0		0.0032475	7.77774e-05	3.02992e-05
054_B	0.0369484	29.5852	0.0011401	6.84594	1.46721		8.5549	0.282681	22.6725	0.282672	5.28618	0.802504	0.944357	417	0		0.00295852	6.84594e-05	2.26725e-05
103_B	0.044233	35.6743	0.0013822	8.32219	1.46722		6.66801	0.282676	25.6106	0.282665	5.05903	0.906499	0.956915	417	0		0.00356743	8.32219e-05	2.56106e-05
104_B	0.0396348	31.7249	0.00122161	7.33863	1.46723		8.42285	0.28265	24.1441	0.28264	4.17428	0.854589	1.0058	417	0		0.00317249	7.33863e-05	2.41441e-05
153_B	0.0300918	24.0845	0.00099047	5.96242	1.46726		7.49678	0.282688	25.8433	0.28268	5.57633	0.914734	0.928312	417	0		0.00240845	5.96242e-05	2.58433e-05
154_B	0.0418682	33.506	0.00129565	7.81035	1.46718		8.34544	0.282661	23.6026	0.28265	4.53388	0.835423	0.985937	417	0		0.0033506	7.81035e-05	2.36026e-05
203_B	0.0482676	38.8618	0.00147951	8.89347	1.46715		7.07089	0.282685	24.162	0.282673	5.34188	0.855226	0.941277	417	0		0.00388618	8.89347e-05	2.4162e-05
204_B	0.0460148	37.3998	0.00138335	8.67098	1.46717		8.88127	0.282665	21.1464	0.282655	4.67896	0.748484	0.977921	417	0		0.00373998	8.67098e-05	2.11464e-05
253_B	0.0465204	37.5466	0.00146249	8.80797	1.46719		6.97603	0.282687	24.6093	0.282675	5.41856	0.871057	0.937037	417	0		0.00375466	8.80797e-05	2.46093e-05
254_B	0.0416195	33.571	0.00127025	7.64433	1.46721		8.20835	0.282668	21.844	0.282658	4.81467	0.773177	0.970421	417	0		0.0033571	7.64433e-05	2.1844e-05
303_B	0.0289998	23.666	0.000952979	5.83266	1.46722		7.50977	0.282696	22.9057	0.282689	5.88419	0.810756	0.911282	417	0		0.0023666	5.83266e-05	2.29057e-05
304_B	0.0296296	23.862	0.00089711	5.50533	1.46724		8.91946	0.282658	21.7248	0.282651	4.56583	0.76896	0.984172	417	0		0.0023862	5.50533e-05	2.17248e-05
Mean	0.0310462	18.7087	0.000990238	5.49813	1.46721		8.01064	0.282667	30.1368	0.282659	4.8363	1.03235	0.969219

## Sheet: ETH Zuerich (RMs)
Comments	Duration (s)a	N ratiosb	Comment		Total Hf beam (V)	176Hf/177Hf c	2 SE	176Lu/177Hf	2 SE	176Yb/177Hf	2 SE		178Hf/177Hf	2 SE	Hf Fract d (βHf)	2 SE	Yb Fract e (βYb)	2 SE		Age (Ma) 206/207	2 SE	Conc (%)	176Hf/177Hf (t) f	2 SE g	εHf (t) h	2 SE
Zircon reference materials																						λ =	1.867e-11	2.53909e-05
Z_GJ-1
GJ-1	34.8177	69.6354			8.93643	0.282055	3.87984e-05	0.000318418	3.07538e-07	0.00959835	4.49197e-05		1.46718	4.71374e-05	-1.35682	0.00507569	-1.17562	0.0808191		600	3	100	0.282051	4.63682e-05	-12.5865	1.76891
GJ-1	36.5615	73.123			8.82382	0.282008	4.01802e-05	0.000315497	3.55855e-07	0.00954221	5.11936e-05		1.4672	5.60121e-05	-1.35286	0.00387192	-1.16317	0.0909235		600	3	100	0.282005	4.75305e-05	-14.2332	1.8089
GJ-1	31.735	63.4701			7.30481	0.28206	4.08949e-05	0.000310141	9.63667e-07	0.00925734	5.16172e-05		1.4673	6.8508e-05	-1.34603	0.00414938	-0.966057	0.120329		600	3	100
GJ-1	36.0436	72.0871			8.15967	0.282056	3.9421e-05	0.000315776	3.46102e-07	0.00966171	5.30796e-05		1.46727	5.06175e-05	-1.356	0.00512618	-1.16784	0.0855373		600	3	100	0.282052	4.68905e-05	-12.5351	1.78635
GJ-1	36.508	73.016			8.19132	0.282026	4.18948e-05	0.000319159	3.63452e-07	0.00965082	4.98124e-05		1.46721	6.19165e-05	-1.35391	0.00441094	-1.17446	0.0898041		600	3	100	0.282023	4.89885e-05	-13.5947	1.86199
GJ-1	36.508	73.016			8.14088	0.282012	3.75697e-05	0.000319251	3.94547e-07	0.00969367	4.69631e-05		1.46721	5.13709e-05	-1.35354	0.00470355	-1.25728	0.0838061		600	3	100	0.282008	4.53452e-05	-14.0953	1.73302
GJ-1	36.508	73.016			8.28635	0.282058	3.51718e-05	0.000328325	3.45826e-07	0.0100137	5.58521e-05		1.46723	7.79221e-05	-1.36054	0.00470203	-1.22327	0.0908099		600	3	100	0.282054	4.33792e-05	-12.4782	1.66702
GJ-1	36.508	73.016			8.28948	0.282019	3.69191e-05	0.000330304	3.97866e-07	0.0100418	4.89296e-05		1.46728	4.61855e-05	-1.36474	0.00450462	-1.29325	0.0827235		600	3	100	0.282016	4.48076e-05	-13.84	1.71839
GJ-1	36.508	73.016			8.27884	0.282002	4.34989e-05	0.000326174	5.06184e-07	0.00989942	4.88357e-05		1.46726	7.351e-05	-1.3615	0.00452476	-1.19393	0.0821197		600	3	100	0.281998	5.03672e-05	-14.4507	1.91361
GJ-1	36.508	73.016			8.18293	0.282012	4.07297e-05	0.000329728	4.16926e-07	0.0101021	4.53478e-05		1.46721	6.30576e-05	-1.36411	0.00450865	-1.30223	0.0893856		600	3	100	0.282008	4.79959e-05	-14.1129	1.83106
GJ-1	36.514	73.028			8.35496	0.282036	3.47365e-05	0.000328043	4.00309e-07	0.0100169	4.77887e-05		1.46722	6.14644e-05	-1.3616	0.00463895	-1.15316	0.0934174		600	3	100	0.282032	4.3027e-05	-13.2553	1.65444
GJ-1	36.512	73.024			8.03416	0.282036	4.09469e-05	0.000331561	3.6802e-07	0.00993624	5.94834e-05		1.46728	6.05183e-05	-1.34822	0.00448444	-1.11475	0.0867396		600	3	100	0.282032	4.81803e-05	-13.2537	1.83832
GJ-1	36.508	73.016			7.75333	0.28201	4.08589e-05	0.000318196	4.64032e-07	0.00961835	4.97144e-05		1.46723	6.48168e-05	-1.34723	0.00406867	-1.30935	0.120083		600	3	100	0.282007	4.81056e-05	-14.1581	1.83034
GJ-1	36.508	73.016			7.97979	0.282025	3.67828e-05	0.000318419	3.62381e-07	0.00960018	4.74856e-05		1.46726	6.35639e-05	-1.35433	0.00536452	-1.26192	0.101105		600	3	100	0.282021	4.46953e-05	-13.6518	1.70967
GJ-1	36.508	73.016			8.00799	0.282025	4.67515e-05	0.000317451	3.93435e-07	0.0095736	4.87853e-05		1.4672	4.96992e-05	-1.36036	0.00469505	-1.15457	0.0917469		600	3	100	0.282022	5.32015e-05	-13.6316	2.01049
GJ-1	36.508	73.016			7.95718	0.282004	4.0838e-05	0.000318546	4.69867e-07	0.00968008	5.61214e-05		1.46734	6.13462e-05	-1.35219	0.00501486	-1.22368	0.115084		600	3	100	0.282	4.80878e-05	-14.396	1.82985
GJ-1	36.516	73.032			8.29761	0.282038	3.80585e-05	0.000316903	5.05031e-07	0.00948423	3.69704e-05		1.46723	5.66819e-05	-1.35593	0.00471556	-1.13849	0.0905911		600	3	100	0.282034	4.5751e-05	-13.1744	1.74645
GJ-1	36.508	73.016			7.97596	0.282048	3.86621e-05	0.00031682	6.05359e-07	0.00962101	5.11665e-05		1.46725	6.80539e-05	-1.35409	0.00413453	-1.10152	0.119839		600	3	100	0.282044	4.62542e-05	-12.8267	1.76424
GJ-1	36.508	73.016			7.96807	0.282001	3.69087e-05	0.000316169	5.93115e-07	0.00952152	4.65978e-05		1.46715	6.53068e-05	-1.3568	0.00475054	-1.33829	0.129459		600	3	100	0.281997	4.4799e-05	-14.4837	1.71245
GJ-1	33.663	67.3261			7.91004	0.282001	4.0076e-05	0.000315724	5.44648e-07	0.00967929	4.79121e-05		1.46724	7.01938e-05	-1.34964	0.00410385	-1.27891	0.120042		600	3	100	0.281997	4.74424e-05	-14.4922	1.80587
																							0.282021		-13.6447
Z_MT1																							3.90761e-05		1.38368
MT	35.489	70.978			11.2693	0.282495	3.42098e-05	9.37089e-05	3.62761e-07	0.00359926	3.79557e-05		1.46721	5.55683e-05	-1.35209	0.00371692	-1.34186	0.151212		570	2	100	0.282494	4.26029e-05	2.42594	1.54396
MT	36.512	73.024			11.5321	0.282487	2.92953e-05	9.25413e-05	3.16329e-07	0.0035094	1.91433e-05		1.46719	5.13858e-05	-1.35634	0.00436091	-1.17486	0.151534		570	2	100	0.282486	3.87674e-05	2.15272	1.40772
MT	36.508	73.016			11.5953	0.282496	3.03067e-05	9.33241e-05	2.27397e-07	0.00354996	2.39366e-05		1.46727	5.51993e-05	-1.35973	0.00386525	-1.15103	0.168211		570	2	100	0.282495	3.95372e-05	2.47439	1.43527
MT	36.508	73.016			11.5697	0.28249	3.37954e-05	9.88729e-05	3.98703e-07	0.00378319	1.80602e-05		1.46728	5.14976e-05	-1.36071	0.00497942	-1.29615	0.158704		570	2	100	0.282489	4.22709e-05	2.25866	1.53416
MT	36.52	73.04			10.8381	0.282494	3.08812e-05	9.40431e-05	2.47867e-07	0.00359802	2.16314e-05		1.46726	5.23852e-05	-1.34946	0.00353018	-1.1429	0.175089		570	2	100	0.282493	3.99793e-05	2.39612	1.4512
MT	35.152	70.304			11.2437	0.282502	3.65182e-05	9.46339e-05	2.40341e-07	0.00360287	2.72427e-05		1.46722	5.94793e-05	-1.35523	0.00432312	-1.05501	0.198989		570	2	100	0.282501	4.44778e-05	2.65827	1.6107
MT	34.2257	68.4514			11.428	0.282486	3.92011e-05	7.2699e-05	6.88561e-07	0.00277237	4.61743e-05		1.4672	5.59345e-05	-1.35783	0.00390575	-1.28892	0.247974		570	2	100	0.282485	4.67058e-05	2.10886	1.68128
MT	36.508	73.016			11.2369	0.282483	3.52555e-05	6.18398e-05	4.73135e-07	0.00236329	2.59706e-05		1.46724	6.14324e-05	-1.35177	0.00519463	-1.37963	0.254993		570	2	100	0.282483	4.34471e-05	2.02928	1.56178
MT	31.6496	63.2992			11.1462	0.282514	3.27631e-05	5.54227e-05	9.22706e-07	0.00206242	2.93641e-05		1.46727	5.45861e-05	-1.35446	0.0036251	-0.756597	0.289967		570	2	100
MT	37.6666	75.3332			11.036	0.282472	3.46711e-05	5.3455e-05	2.79663e-07	0.00204561	2.29716e-05		1.46721	6.0662e-05	-1.35431	0.00473333	-1.49445	0.314958		570	2	100
MT	29.5994	59.1989			10.9294	0.282507	2.90234e-05	6.2835e-05	6.93645e-07	0.00235865	2.08579e-05		1.46729	5.39829e-05	-1.35474	0.0049715	-1.20071	0.300284		570	2	100	0.282507	3.85624e-05	2.87079	1.3892
MT	36.508	73.016			10.9099	0.282484	3.50517e-05	9.16992e-05	3.43364e-07	0.00349235	2.10174e-05		1.4672	5.40478e-05	-1.3577	0.00396008	-1.3772	0.202082		570	2	100	0.282483	4.32819e-05	2.01894	1.56724
MT	36.508	73.016			10.6736	0.282506	4.07952e-05	8.1229e-05	3.72429e-07	0.00307163	2.98553e-05		1.46716	7.79213e-05	-1.35942	0.0062265	-0.978181	0.199904		570	2	100	0.282505	4.80515e-05	2.80315	1.73216
MT	36.508	73.016			11.0128	0.282506	3.37235e-05	7.28555e-05	6.66887e-07	0.00276239	1.77538e-05		1.46728	6.28889e-05	-1.36147	0.00374861	-1.22775	0.217389		570	2	100	0.282506	4.22134e-05	2.83709	1.52227
MT	36.508	73.016			10.7571	0.282484	4.08891e-05	9.60442e-05	4.1344e-07	0.003658	3.80448e-05		1.46726	6.42564e-05	-1.35598	0.00462534	-1.24608	0.175047		570	2	100	0.282483	4.81312e-05	2.04176	1.74059
MT	36.508	73.016			11.0607	0.282482	3.42669e-05	8.18247e-05	2.87108e-07	0.0031014	2.70546e-05		1.46719	5.54416e-05	-1.36262	0.00475645	-1.33578	0.207664		570	2	100	0.282481	4.26488e-05	1.95253	1.54109
MT	36.508	73.016			10.8854	0.282506	3.4239e-05	5.56421e-05	7.3899e-07	0.00211495	3.81105e-05		1.46726	5.00249e-05	-1.35838	0.00512654	-1.32005	0.305708		570	2	100	0.282505	4.26264e-05	2.83148	1.53037
MT	36.508	73.016			10.5541	0.282495	4.39004e-05	5.6836e-05	6.81092e-07	0.00217454	4.12095e-05		1.46724	7.21081e-05	-1.35949	0.00524735	-1.26209	0.313668		570	2	100	0.282494	5.07144e-05	2.43866	1.8172
MT	36.514	73.028			10.6132	0.282498	3.68142e-05	8.13417e-05	2.41295e-07	0.00309811	2.42311e-05		1.46724	6.46674e-05	-1.35861	0.00532319	-1.40429	0.225445		570	2	100	0.282497	4.47212e-05	2.53232	1.61428
MT	36.508	73.016			10.8268	0.282477	2.9069e-05	9.73461e-05	6.44101e-07	0.00369757	1.6282e-05		1.46723	5.25082e-05	-1.35606	0.00473621	-1.25233	0.17276		570	2	100
MT	32.0767	64.1535			10.7184	0.282509	3.6756e-05	9.39398e-05	3.2707e-07	0.00357044	1.67445e-05		1.46727	7.33867e-05	-1.36637	0.00521164	-1.18698	0.17381		570	2	100	0.282508	4.46733e-05	2.9365	1.61736
MT	31.436	62.8721			10.9467	0.282485	3.46236e-05	6.18803e-05	5.32778e-07	0.00234955	3.38278e-05		1.46722	6.34121e-05	-1.36009	0.00402954	-1.20252	0.284571		570	2	100	0.282485	4.29359e-05	2.09941	1.5437
MT	33.487	66.974			10.694	0.282493	3.11465e-05	4.24838e-05	2.89728e-07	0.00160788	2.14179e-05		1.46727	5.52267e-05	-1.35125	0.00441487	-1.03266	0.376714		570	2	100	0.282492	4.01846e-05	2.37092	1.43893
MT	35.7072	71.4145			11.0539	0.282483	3.63858e-05	4.33813e-05	2.50468e-07	0.00166719	1.83048e-05		1.4672	5.24714e-05	-1.35963	0.00503502	-1.87971	0.394674		570	2	100	0.282483	4.43692e-05	2.02711	1.58744
MT	36.508	73.016			10.8144	0.282499	3.30977e-05	4.78359e-05	2.71896e-07	0.00182048	2.05261e-05		1.46725	6.72259e-05	-1.35921	0.0045289	-0.819737	0.40578		570	2	100	0.282498	4.17151e-05	2.57542	1.49515
MT	36.508	73.016			10.7269	0.282494	3.50887e-05	7.47649e-05	1.25449e-06	0.00281405	3.60328e-05		1.46721	6.84207e-05	-1.36806	0.00489656	-1.10037	0.213809		570	2	100	0.282493	4.33118e-05	2.39282	1.56189
MT	36.516	73.032			10.8119	0.282511	4.0957e-05	8.86705e-05	7.42727e-07	0.00335353	1.97854e-05		1.46728	7.1275e-05	-1.36497	0.00569939	-1.0667	0.176965		570	2	100	0.282511	4.81889e-05	3.0092	1.73984
MT	36.508	73.016			10.71	0.282477	4.25054e-05	8.08277e-05	3.52839e-07	0.00307939	3.32493e-05		1.46724	6.12028e-05	-1.36335	0.00452013	-1.3043	0.233138		570	2	100	0.282476	4.95117e-05	1.79094	1.78371
MT	36.508	73.016			10.8442	0.282494	3.95919e-05	5.35461e-05	6.67367e-07	0.00203837	3.88136e-05		1.46721	6.59978e-05	-1.36158	0.00480037	-1.31567	0.296587		570	2	100	0.282493	4.70342e-05	2.38773	1.68565
MT	36.508	73.016			10.8187	0.282478	3.82434e-05	5.42849e-05	1.16276e-06	0.0020825	3.66102e-05		1.46725	4.88641e-05	-1.36707	0.00408281	-1.58048	0.366935		570	2	100	0.282477	4.59049e-05	1.82338	1.64594
MT	36.508	73.016			10.6408	0.282501	4.1151e-05	0.000100462	3.47247e-07	0.003828	3.44064e-05		1.46722	7.41409e-05	-1.36915	0.00552901	-0.938583	0.163197		570	2	100	0.2825	4.83539e-05	2.63306	1.75015
MT	36.508	73.016			10.7735	0.282511	2.64053e-05	6.21125e-05	9.16707e-07	0.0023553	2.7817e-05		1.4672	5.55062e-05	-1.36712	0.00476689	-1.10549	0.257853		570	2	100	0.282511	3.66325e-05	3.01215	1.3206
MT	36.508	73.016			10.5899	0.282482	3.80767e-05	7.72101e-05	8.62447e-07	0.00295846	5.42331e-05		1.4673	5.41857e-05	-1.35904	0.00410739	-1.0305	0.17684		570	2	100	0.282481	4.5766e-05	1.97571	1.64971
MT	36.508	73.016			10.1439	0.282486	3.63872e-05	9.06754e-05	2.31546e-07	0.00348162	2.62558e-05		1.46723	5.83793e-05	-1.37106	0.00416316	-1.24593	0.190512		570	2	100	0.282486	4.43703e-05	2.12412	1.60539
MT	36.508	73.016			10.3843	0.282494	2.98034e-05	9.13096e-05	6.32964e-07	0.00349349	1.94191e-05		1.46719	5.77568e-05	-1.36978	0.00472049	-1.09953	0.188576		570	2	100	0.282493	3.91528e-05	2.37422	1.42089
MT	36.508	73.016			10.5329	0.282497	3.59696e-05	7.47998e-05	5.86691e-07	0.00286071	3.98267e-05		1.46724	5.48725e-05	-1.36546	0.00409564	-1.32473	0.271922		570	2	100	0.282496	4.40285e-05	2.49515	1.58728
MT	36.508	73.016			10.549	0.282499	3.50098e-05	0.000114219	2.41021e-07	0.0043999	3.03217e-05		1.46724	5.1571e-05	-1.3677	0.00392692	-1.10668	0.147634		570	2	100	0.282498	4.32479e-05	2.56348	1.57457
MT	34.8103	69.6206			10.6598	0.282485	3.61749e-05	9.60778e-05	2.38686e-07	0.00369436	3.72348e-05		1.46721	5.6199e-05	-1.36129	0.00470737	-1.06941	0.181922		570	2	100	0.282484	4.41964e-05	2.05997	1.60128
MT	36.508	73.016			10.6469	0.282491	3.70846e-05	0.000101204	1.38805e-06	0.00390136	3.09126e-05		1.46727	6.67722e-05	-1.36676	0.00425333	-1.26832	0.172145		570	2	100	0.28249	4.4944e-05	2.27428	1.6297
MT	36.51	73.02			10.8151	0.282487	2.95163e-05	0.000104913	3.79767e-07	0.00404122	4.05281e-05		1.46722	5.52872e-05	-1.37154	0.00452502	-1.23214	0.154307		570	2	100	0.282485	3.89347e-05	2.1222	1.41833
MT	33.9507	67.9013			10.5448	0.282508	3.55631e-05	0.000113968	3.4501e-07	0.00438452	4.01124e-05		1.46728	5.16534e-05	-1.37466	0.00471004	-1.14772	0.147811		570	2	100	0.282507	4.3697e-05	2.87205	1.59038
MT	36.508	73.016			10.4092	0.282484	2.69516e-05	8.88058e-05	5.54026e-07	0.00341252	4.21239e-05		1.46724	5.38296e-05	-1.35871	0.0036674	-1.17822	0.177418		570	2	100	0.282483	3.70282e-05	2.03593	1.34472
MT	36.514	73.028			10.2281	0.2825	3.57564e-05	8.91387e-05	4.13698e-07	0.00340624	2.00489e-05		1.46722	5.32618e-05	-1.358	0.00388934	-1.0472	0.216451		570	2	100	0.282499	4.38545e-05	2.61271	1.58655
MT	36.522	73.044			10.2566	0.282494	3.4009e-05	7.9087e-05	1.06063e-06	0.00294594	2.78317e-05		1.46728	5.79778e-05	-1.35288	0.00406125	-1.20923	0.27348		570	2	100	0.282493	4.24419e-05	2.40681	1.53272
MT	36.508	73.016			9.88813	0.282498	3.5742e-05	8.21608e-05	4.52866e-07	0.0031199	3.13883e-05		1.46726	6.11145e-05	-1.35357	0.00448301	-1.22046	0.235351		570	2	100	0.282497	4.38428e-05	2.54457	1.58349
MT	36.508	73.016			10.0774	0.282488	3.19092e-05	8.56397e-05	7.67458e-07	0.00322575	1.89489e-05		1.46721	4.8934e-05	-1.34953	0.00452769	-1.30406	0.182154		570	2	100	0.282488	4.07786e-05	2.19634	1.47631
MT	36.508	73.016			10.1538	0.282488	4.12752e-05	8.54432e-05	3.88558e-07	0.00320875	3.35005e-05		1.46726	5.72607e-05	-1.35373	0.00484954	-1.07483	0.21076		570	2	100	0.282487	4.84597e-05	2.16903	1.74821
MT	36.514	73.028			10.16	0.28251	3.13343e-05	8.16695e-05	2.424e-07	0.00306642	2.60978e-05		1.46725	5.59803e-05	-1.35369	0.00428959	-1.18089	0.233359		570	2	100	0.282509	4.03304e-05	2.9528	1.45894
MT	36.522	73.044			10.0029	0.282492	2.93944e-05	0.000104852	4.47611e-07	0.0040039	4.08148e-05		1.46721	5.9972e-05	-1.35223	0.00437848	-1.19739	0.164318		570	2	100	0.28249	3.88424e-05	2.29952	1.41503
MT	31.0695	62.139			9.85942	0.282482	3.11819e-05	7.0342e-05	6.67961e-07	0.00266047	3.40454e-05		1.46719	6.9856e-05	-1.3515	0.00469091	-1.21637	0.287858		570	2	100	0.282481	4.0212e-05	1.98183	1.45046
MT	36.508	73.016			9.87586	0.282491	3.53537e-05	6.4674e-05	1.18117e-06	0.00246271	3.5034e-05		1.46727	6.54642e-05	-1.35292	0.00431025	-1.20215	0.304772		570	2	100	0.282491	4.35268e-05	2.30727	1.56568
MT	36.508	73.016			9.73216	0.282507	4.06521e-05	9.7829e-05	5.77425e-07	0.00374482	5.18393e-05		1.46722	6.85629e-05	-1.3563	0.00506457	-1.34114	0.175575		570	2	100	0.282506	4.79301e-05	2.8487	1.73415
MT	36.508	73.016			9.84693	0.282487	3.83636e-05	0.000103392	2.5612e-07	0.00396361	2.92843e-05		1.46727	6.8946e-05	-1.35802	0.00499275	-1.45708	0.195034		570	2	100	0.282486	4.6005e-05	2.13133	1.66809
MT	36.508	73.016			10.4793	0.282481	4.44241e-05	4.93823e-05	2.78929e-07	0.00186111	2.13684e-05		1.46727	6.48288e-05	-1.36026	0.00383198	-1.31458	0.401986		570	2	100	0.28248	5.11683e-05	1.93003	1.83045
MT	36.508	73.016			9.99844	0.282489	3.68327e-05	6.68234e-05	4.61207e-07	0.0025276	3.68606e-05		1.46724	5.08151e-05	-1.36015	0.00448765	-1.13421	0.355241		570	2	100	0.282488	4.47364e-05	2.21356	1.60932
MT	36.508	73.016			10.0914	0.282509	3.83778e-05	8.10442e-05	3.09539e-07	0.00304743	2.26135e-05		1.46717	5.9307e-05	-1.35543	0.00458397	-0.878308	0.235161		570	2	100	0.282508	4.60169e-05	2.92133	1.66005
MT	36.514	73.028			10.1767	0.282487	3.98173e-05	9.93829e-05	4.43601e-07	0.00374272	2.1056e-05		1.46724	6.22154e-05	-1.36132	0.00374341	-1.17424	0.223948		570	2	100	0.282486	4.72241e-05	2.14706	1.70974
MT	36.508	73.016			9.94576	0.282482	3.63459e-05	9.44142e-05	2.87455e-07	0.00363365	2.54248e-05		1.46725	6.1639e-05	-1.35936	0.00527073	-1.38287	0.202667		570	2	100	0.282481	4.43365e-05	1.95738	1.60561
MT	36.0863	72.1725			10.2228	0.282524	3.54693e-05	8.77486e-05	7.23898e-07	0.00331319	5.01644e-05		1.46729	5.81212e-05	-1.36559	0.00447471	-0.892651	0.258845		570	2	100
MT	36.52	73.04			10.5792	0.282476	3.15706e-05	7.8981e-05	3.10542e-07	0.00299116	2.6975e-05		1.46723	5.1624e-05	-1.35535	0.00459844	-1.0923	0.246447		570	2	100	0.282475	4.05142e-05	1.76604	1.46443
MT	36.508	73.016			10.9024	0.282484	3.04033e-05	9.2068e-05	4.15072e-07	0.00347061	3.295e-05		1.46723	4.71408e-05	-1.36081	0.00465688	-1.06244	0.200626		570	2	100	0.282483	3.96114e-05	2.02648	1.43742
MT	36.514	73.028			10.7857	0.282497	2.99999e-05	8.00448e-05	4.47726e-07	0.00303331	1.8413e-05		1.46722	5.06413e-05	-1.36489	0.00412363	-1.19588	0.233931		570	2	100	0.282496	3.93026e-05	2.506	1.42193
MT	36.508	73.016			10.9527	0.282508	3.41224e-05	8.79785e-05	1.02578e-06	0.00332051	2.42622e-05		1.46725	6.48626e-05	-1.36224	0.00506619	-1.19507	0.227819		570	2	100	0.282507	4.25328e-05	2.89879	1.53931
MT	36.508	73.016			10.0799	0.282492	3.46399e-05	0.000102141	2.80104e-07	0.00392143	2.84433e-05		1.46722	4.76915e-05	-1.36164	0.00409054	-1.20889	0.228265		570	2	100	0.282491	4.29491e-05	2.3259	1.55941
MT	36.508	73.016			9.64913	0.282472	3.60284e-05	9.53547e-05	8.74109e-07	0.00364609	2.05137e-05		1.46725	4.86449e-05	-1.35709	0.00404796	-1.06549	0.223367		570	2	100
MT	36.508	73.016			9.76421	0.2825	3.48291e-05	9.4681e-05	2.54225e-07	0.00363152	3.04441e-05		1.46726	7.16528e-05	-1.35968	0.00475501	-1.22527	0.229192		570	2	100	0.282499	4.31018e-05	2.60318	1.562
MT	36.508	73.016			10.2094	0.282488	2.88729e-05	9.51353e-05	3.34521e-07	0.0036312	2.8491e-05		1.46723	5.71626e-05	-1.366	0.00421755	-0.928802	0.26829		570	2	100	0.282487	3.84492e-05	2.17878	1.39743
MT	36.524	73.048			10.3578	0.282507	4.43979e-05	9.71801e-05	3.70269e-07	0.00370293	4.13808e-05		1.46722	7.14038e-05	-1.36581	0.00433878	-1.20043	0.213801		570	2	100	0.282506	5.11456e-05	2.84378	1.84776
MT	36.508	73.016			10.0062	0.282496	3.44203e-05	9.76384e-05	2.85716e-07	0.00376966	3.60808e-05		1.46725	6.14984e-05	-1.36526	0.00421516	-1.10423	0.234716		570	2	100	0.282495	4.27722e-05	2.45485	1.55145
MT	36.508	73.016			10.1168	0.282477	3.47271e-05	8.96329e-05	5.64318e-07	0.00340762	4.19286e-05		1.46724	5.40266e-05	-1.36255	0.00446691	-1.33563	0.228035		570	2	100	0.282476	4.30194e-05	1.77634	1.55717
MT	36.508	73.016			10.551	0.282498	3.19199e-05	0.000100966	2.53522e-07	0.0038526	2.52047e-05		1.46722	5.57776e-05	-1.36627	0.00451042	-1.23199	0.206175		570	2	100	0.282497	4.0787e-05	2.52101	1.48242
MT	36.51	73.02			10.5606	0.282496	4.3797e-05	9.48556e-05	3.00457e-07	0.00356899	3.04653e-05		1.46725	7.36966e-05	-1.36743	0.00543888	-1.2489	0.229599		570	2	100	0.282495	5.06249e-05	2.4676	1.82844
MT - 1	36.508	73.016			10.9531	0.282501	3.96658e-05	7.7047e-05	6.10821e-07	0.00292796	1.49373e-05		1.46727	6.8727e-05	-1.37206	0.00413354	-1.23057	0.217844		570	2	100	0.2825	4.70964e-05	2.63863	1.69676
MT - 2	36.508	73.016			11.183	0.28248	3.08993e-05	9.44148e-05	2.65971e-07	0.00355623	1.63965e-05		1.46725	6.51222e-05	-1.3624	0.00485831	-1.08738	0.167882		570	2	100	0.282479	3.99933e-05	1.88657	1.45183
MT - 3	35.6164	71.2329			10.3018	0.28248	3.87573e-05	7.6866e-05	6.88719e-07	0.0029606	4.73337e-05		1.46717	5.27019e-05	-1.35756	0.00404638	-1.17236	0.225324		570	2	100	0.28248	4.63339e-05	1.91285	1.66969
																							0.282492		2.3602
Z_Plesovice																							1.94875e-05		0.690005
Plesovice	36.508	73.016			15.3093	0.2825	3.02114e-05	8.39346e-05	1.16714e-06	0.00383392	4.62742e-05		1.46718	4.04267e-05	-1.36481	0.00381408	-1.07983	0.102132		337	1	100	0.282499	3.94642e-05	-2.60466	1.41535
Plesovice	36.4877	72.9754			14.936	0.282476	2.8209e-05	9.24179e-05	1.5091e-06	0.0042062	5.80061e-05		1.46722	5.44391e-05	-1.3602	0.00432265	-1.19147	0.115416		337	1	100
Plesovice	36.508	73.016			15.066	0.282489	3.77121e-05	8.66901e-05	6.56548e-07	0.00392132	3.38462e-05		1.46723	5.96063e-05	-1.36138	0.00433451	-1.20505	0.114676		337	1	100	0.282489	4.54632e-05	-2.98188	1.62827
Plesovice	36.508	73.016			13.6383	0.282518	3.4816e-05	0.000206025	1.7466e-06	0.00895753	3.5903e-05		1.46722	5.75275e-05	-1.35909	0.00467449	-1.09448	0.0682716		337	1	100	0.282517	4.30912e-05	-1.98985	1.57098
Plesovice	36.508	73.016			12.6221	0.282514	3.66665e-05	0.000158855	1.13561e-06	0.00730215	2.0797e-05		1.46721	7.18039e-05	-1.36356	0.00435693	-1.11589	0.0778634		337	1	100	0.282513	4.45997e-05	-2.12476	1.61383
Plesovice	31.9859	63.9718			13.128	0.282512	3.23106e-05	0.000213546	8.06556e-07	0.00945176	7.20958e-05		1.46721	6.17718e-05	-1.36586	0.00498196	-1.14825	0.058456		337	1	100	0.282511	4.10935e-05	-2.20759	1.50196
Plesovice	36.508	73.016			14.5163	0.282508	3.16137e-05	8.29366e-05	3.42582e-07	0.00351639	3.29288e-05		1.46723	6.28325e-05	-1.36862	0.00445335	-1.18849	0.136761		337	1	100	0.282507	4.05478e-05	-2.31843	1.45347
Plesovice	36.508	73.016			13.7676	0.282507	3.45787e-05	5.38086e-05	7.04609e-07	0.00253193	2.07078e-05		1.46727	4.80456e-05	-1.36621	0.00388793	-1.16348	0.20125		337	1	100	0.282507	4.28998e-05	-2.33259	1.5302
Plesovice	36.508	73.016			13.9821	0.28251	3.5373e-05	7.73777e-05	4.17867e-07	0.0036194	2.40934e-05		1.46724	5.08513e-05	-1.36899	0.00464195	-1.19561	0.14079		337	1	100	0.28251	4.35425e-05	-2.22812	1.55821
Plesovice	36.508	73.016			13.6217	0.282483	3.09182e-05	8.3726e-05	6.55678e-07	0.00392782	2.68946e-05		1.46728	5.61441e-05	-1.36767	0.00395835	-1.24672	0.122002		337	1	100	0.282482	4.0008e-05	-3.20703	1.43455
Plesovice	32.9683	65.9366			13.6694	0.282483	2.80715e-05	8.00828e-05	8.60049e-07	0.00382216	6.32524e-05		1.46723	4.8155e-05	-1.3676	0.00400534	-1.16101	0.130228		337	1	100	0.282482	3.78512e-05	-3.20123	1.35741
Plesovice	37.098	74.196			13.8252	0.282489	3.77376e-05	8.81037e-05	6.98129e-07	0.00402839	3.24272e-05		1.46726	5.99567e-05	-1.36013	0.00400891	-1.17643	0.130429		337	1	100	0.282489	4.54843e-05	-2.98222	1.62933
Plesovice	36.508	73.016			13.6728	0.282507	3.74728e-05	9.12972e-05	4.60882e-07	0.00432278	4.45695e-05		1.46727	6.59609e-05	-1.35366	0.00436147	-1.28878	0.134378		337	1	100	0.282506	4.52648e-05	-2.35155	1.62227
Plesovice	36.508	73.016			14.1679	0.282487	3.37804e-05	8.39479e-05	5.75634e-07	0.00384287	3.40902e-05		1.46727	5.37502e-05	-1.36247	0.00403676	-1.02025	0.120096		337	1	100	0.282487	4.22589e-05	-3.055	1.51426
Plesovice	36.516	73.032			13.5514	0.282501	3.38758e-05	8.74892e-05	4.43342e-07	0.00415887	3.91501e-05		1.46732	5.84852e-05	-1.36255	0.00424644	-1.14362	0.148904		337	1	100	0.2825	4.23352e-05	-2.57525	1.51775
Plesovice	36.508	73.016			14.5225	0.282505	3.24727e-05	5.33839e-05	7.61323e-07	0.00245679	2.30961e-05		1.46732	5.49758e-05	-1.36672	0.00435492	-1.38422	0.210783		337	1	100	0.282505	4.12211e-05	-2.40057	1.4707
Plesovice	36.522	73.044			14.1952	0.282487	2.51117e-05	5.48449e-05	3.84627e-07	0.00251866	1.7558e-05		1.46722	5.23995e-05	-1.36247	0.00340663	-1.15238	0.209782		337	1	100	0.282487	3.57113e-05	-3.05377	1.27604
Plesovice	36.508	73.016			13.7686	0.282494	3.6082e-05	6.90839e-05	3.5111e-07	0.00326183	1.43604e-05		1.46726	5.96726e-05	-1.36189	0.00338989	-1.23914	0.138075		337	1	100	0.282493	4.41204e-05	-2.81699	1.57681
Plesovice	36.508	73.016			13.8094	0.282499	3.14206e-05	6.03271e-05	4.62552e-07	0.0028128	1.76257e-05		1.46721	5.79187e-05	-1.36428	0.00351485	-1.12274	0.239815		337	1	100	0.282498	4.03975e-05	-2.63604	1.4431
																							0.282499		-2.61486
Z_Temora2																							2.21972e-05		0.78554
Temora	35.7873	71.5746			11.0597	0.282712	4.34372e-05	0.00110486	9.21772e-06	0.0349627	0.000522693		1.46726	4.00525e-05	-1.35048	0.00526236	-1.19312	0.0242383		417	2	100	0.282703	5.03139e-05	6.40531	2.08653
Temora	36.508	73.016			10.7349	0.282689	4.92612e-05	0.00107865	1.10376e-06	0.0303819	0.000119574		1.46722	6.09763e-05	-1.35129	0.00503842	-1.19668	0.0256921		417	2	100	0.282681	5.54199e-05	5.59935	2.26001
Temora	26.1771	52.3542			9.81691	0.282692	3.46959e-05	0.000744523	5.72786e-06	0.0226966	0.000103655		1.46723	7.26294e-05	-1.33887	0.00548506	-1.17124	0.0460416		417	2	100	0.282686	4.29943e-05	5.78929	1.72777
Temora	33.7888	67.5776			10.0519	0.282665	3.68208e-05	0.000494868	1.07389e-06	0.0150024	9.77576e-05		1.46721	5.77903e-05	-1.34847	0.00426886	-1.24054	0.0485993		417	2	100	0.282661	4.47266e-05	4.91656	1.72002
Temora	32.2476	64.4951			9.56673	0.282724	4.69481e-05	0.000884781	2.7485e-06	0.0253735	0.000233695		1.46726	7.01543e-05	-1.34486	0.00618646	-1.22701	0.036877		417	2	100
Temora	36.508	73.016			11.2563	0.282688	3.94018e-05	0.000831623	1.82676e-05	0.0259868	0.000705653		1.46722	5.24625e-05	-1.35724	0.00433176	-1.1891	0.0301789		417	2	100	0.282682	4.68743e-05	5.63272	1.8892
Temora	36.524	73.048			9.94814	0.282671	3.88662e-05	0.00153803	1.32767e-06	0.0486265	0.000188764		1.4672	5.45037e-05	-1.35113	0.00488419	-1.18825	0.0138185		417	2	100	0.282659	4.6425e-05	4.84392	2.06872
Temora	36.512	73.024			9.57949	0.282669	5.09847e-05	0.000723226	1.02077e-05	0.0218967	0.000358033		1.46725	5.40136e-05	-1.34886	0.00470527	-1.22967	0.0415931		417	2	100	0.282663	5.69573e-05	4.98278	2.2161
Temora	36.508	73.016			10.5789	0.282664	3.95004e-05	0.000423613	5.13524e-06	0.0130639	9.95593e-05		1.46725	6.77496e-05	-1.35032	0.00496926	-1.13466	0.0697181		417	2	100	0.282661	4.69572e-05	4.90141	1.77926
Temora	34.9384	69.8769			9.32641	0.2827	4.13054e-05	0.00149609	2.21825e-05	0.049407	0.000532797		1.46725	4.81325e-05	-1.35036	0.00364154	-1.18822	0.0186393		417	2	100	0.282688	4.84854e-05	5.87331	2.13004
Temora	36.528	73.056			9.47445	0.282658	3.36256e-05	0.00049057	2.01565e-06	0.0155988	0.000140154		1.46722	4.87198e-05	-1.34913	0.00489275	-1.15565	0.0435222		417	2	100	0.282654	4.21353e-05	4.6491	1.62711
Temora	36.508	73.016			10.6389	0.2827	3.99881e-05	0.000713415	1.52687e-06	0.0203535	0.000239792		1.46723	5.6225e-05	-1.33929	0.00408203	-1.19088	0.0356923		417	2	100	0.282694	4.73682e-05	6.08346	1.87398
Temora	36.508	73.016			10.6298	0.282692	4.26163e-05	0.00111677	6.42591e-06	0.0291615	9.79065e-05		1.4672	5.41576e-05	-1.34388	0.00423606	-1.15596	0.0295489		417	2	100	0.282683	4.96069e-05	5.69196	2.0648
Temora	36.508	73.016			9.28552	0.282681	4.63901e-05	0.00104286	1.04482e-05	0.0313938	0.000626796		1.46724	5.47076e-05	-1.35146	0.0044212	-1.22191	0.0287799		417	2	100	0.282673	5.28843e-05	5.32613	2.16036
Temora	36.508	73.016			9.78963	0.282704	3.11831e-05	0.000602762	1.37923e-06	0.0180106	0.000101024		1.46728	5.50274e-05	-1.35124	0.0047856	-1.18469	0.0384725		417	2	100	0.282699	4.0213e-05	6.26251	1.5901
Temora	32.7174	65.4348			6.12057	0.282614	5.14017e-05	0.000948451	1.86881e-05	0.029379	0.000501842		1.46738	7.37404e-05	-1.35499	0.00568383	-1.21898	0.0481238		417	2	100
Temora	36.512	73.024			10.3793	0.28269	2.82872e-05	0.000842095	7.13435e-06	0.0244268	0.000340613		1.46724	5.02663e-05	-1.34965	0.00362619	-1.21695	0.0315779		417	2	100	0.282684	3.80114e-05	5.70615	1.57839
Temora	36.508	73.016			9.61665	0.282648	3.52813e-05	0.000463305	2.2565e-06	0.0144025	0.000147683		1.4672	5.02337e-05	-1.34661	0.00516768	-1.16555	0.0608429		417	2	100
Temora	36.524	73.048			10.1427	0.282685	3.70232e-05	0.00122723	1.68448e-06	0.0389722	9.75863e-05		1.46721	4.25467e-05	-1.35013	0.00416517	-1.18806	0.0266566		417	2	100	0.282675	4.48934e-05	5.41187	1.92852
Temora	34.7195	69.439			8.75216	0.282703	3.91324e-05	0.00133118	1.26086e-06	0.0421184	0.000237392		1.46724	5.81219e-05	-1.35018	0.00513165	-1.19081	0.0337666		417	2	100	0.282693	4.66481e-05	6.03015	2.01939
																							0.282679		5.53565
GHR-1																							2.99308e-05		1.05942
GHR1	33.3581	66.7162			12.4425	0.282978	4.61766e-05	0.00259847	0.000163826	0.0794841	0.00588173		1.46724	5.56888e-05	-1.35112	0.00423941	-1.17552	0.01457		48.1	2	100
GHR1	21.954	43.908			12.8373	0.283043	5.73972e-05	0.00154938	3.96456e-06	0.0500574	0.000207612		1.46724	6.36755e-05	-1.35743	0.0057711	-1.15229	0.0243098		48.1	2	100	0.283042	6.27625e-05	10.1396	2.26891
GHR1	19.434	38.8679			15.6766	0.283039	5.97638e-05	0.00101751	1.98915e-05	0.0321997	0.000313303		1.46733	8.02597e-05	-1.36099	0.00478829	-1.12417	0.024945		48.1	2	100	0.283038	6.49339e-05	10.0211	2.3288
GHR1	25.4991	50.9981	high Yb, high Lu		10.8094	0.283029	9.00348e-05	0.00525983	0.000241904	0.164886	0.0056514		1.46731	6.50524e-05	-1.35159	0.00554712	-1.17331	0.0119994		48.1	2	100	0.283024	9.35466e-05	9.53197	3.47553
GHR1	34.0376	68.0753			13.6541	0.283114	7.63197e-05	0.00210099	1.98925e-05	0.0706824	0.000861654		1.46723	7.4265e-05	-1.3583	0.00471016	-1.17032	0.0126967		48.1	2	100
GHR1	36.508	73.016	high Yb		13.9557	0.283089	5.7212e-05	0.00295926	2.15411e-05	0.103689	0.000508793		1.46724	6.57575e-05	-1.36212	0.00407636	-1.18328	0.0106937		48.1	2	100
GHR1	36.508	73.016			10.3841	0.283018	5.83517e-05	0.00190333	4.97827e-05	0.0556242	0.000451598		1.46737	6.89265e-05	-1.36322	0.00412685	-1.16821	0.0179188		48.1	2	100	0.283016	6.36366e-05	9.23331	2.31107
GHR1	36.508	73.016			14.9851	0.283075	4.44444e-05	0.00141426	1.11133e-05	0.0468694	0.000172515		1.46723	5.82871e-05	-1.36139	0.00476879	-1.18342	0.0142573		48.1	2	100	0.283074	5.1186e-05	11.2785	1.8552
GHR1	36.508	73.016			13.3995	0.283064	4.31369e-05	0.00139024	5.511e-05	0.0448315	0.00169583		1.46725	6.16662e-05	-1.36453	0.00449836	-1.15593	0.0176522		48.1	2	100	0.283063	5.00548e-05	10.9004	1.81443
GHR1	24.7987	49.5974			11.413	0.283028	7.53269e-05	0.00299364	3.59827e-05	0.0786258	0.00120198		1.46728	6.21697e-05	-1.36335	0.00461888	-1.16628	0.018475		48.1	2	100	0.283025	7.94912e-05	9.56594	2.90643
GHR1	36.513	73.026	high Yb		7.76641	0.283009	6.10706e-05	0.00357648	6.49481e-05	0.100463	0.0025124		1.4673	6.48448e-05	-1.35237	0.00484932	-1.18218	0.013481		48.1	2	100	0.283006	6.61386e-05	8.86844	2.45272
GHR1	24.5565	49.1129			14.7962	0.283023	7.40131e-05	0.00176024	0.000134256	0.0589059	0.00548846		1.46734	8.36626e-05	-1.35508	0.00551537	-1.17075	0.0216499		48.1	2	100	0.283021	7.82473e-05	9.41201	2.82325
GHR1	30.9225	61.8449			12.6301	0.283046	4.53974e-05	0.00233331	1.6841e-05	0.0752107	0.000746786		1.46731	5.56574e-05	-1.3425	0.00396569	-1.15367	0.0123207		48.1	2	100	0.283044	5.20156e-05	10.2339	1.91374
GHR1	29.5086	59.0172			7.07293	0.283022	5.65887e-05	0.00210074	4.8696e-05	0.057497	0.00106347		1.46734	7.65556e-05	-1.34085	0.00797314	-1.11922	0.0267886		48.1	2	100	0.28302	6.20241e-05	9.36787	2.26031
GHR1	25.9262	51.8524			8.57961	0.283099	5.49799e-05	0.00294908	0.000153328	0.0872032	0.00406816		1.46735	7.52785e-05	-1.34599	0.00483818	-1.15077	0.0195838		48.1	2	100
GHR1	26.7467	53.4933			10.7553	0.283035	7.13847e-05	0.00157655	2.88352e-05	0.0443492	0.000275246		1.46735	8.92414e-05	-1.35371	0.00656043	-1.14539	0.0256508		48.1	2	100	0.283033	7.57659e-05	9.85376	2.72966
GHR1	34.3844	68.7688			11.1718	0.283046	6.03463e-05	0.00228065	0.000194926	0.0651394	0.0045887		1.46736	6.06104e-05	-1.35066	0.0048531	-1.14518	0.0206308		48.1	2	100	0.283044	6.54704e-05	10.2191	2.38791
GHR1	35.2336	70.4673			11.5701	0.28307	3.8815e-05	0.00162885	1.16838e-05	0.0515372	0.000698796		1.46722	4.8033e-05	-1.35095	0.00439456	-1.16382	0.0209759		48.1	2	100	0.283069	4.63821e-05	11.0996	1.69212
GHR1	36.508	73.016			12.3269	0.283031	4.16739e-05	0.00258823	6.81479e-05	0.0649292	0.00113537		1.46731	6.2525e-05	-1.35376	0.00279542	-1.16952	0.0158944		48.1	2	100	0.283029	4.87997e-05	9.69062	1.80811
GHR1	36.508	73.016			14.1518	0.283048	4.02065e-05	0.00126549	6.54356e-05	0.0402514	0.0026534		1.46721	5.03091e-05	-1.35408	0.00425445	-1.18443	0.0183037		48.1	2	100	0.283047	4.75527e-05	10.3395	1.72198
																							0.283037		9.98472
Kara-18																							3.8705e-05		1.36885
Kara-18	36.508	73.016			10.9505	0.280956	5.54578e-05	0.000878109	2.135e-05	0.0295443	0.000712503		1.46722	7.90515e-05	-1.35617	0.00597284	-1.20784	0.0232149		2635	5	100	0.280911	6.0994e-05	-6.37666	3.74517
Kara-18	36.508	73.016			21.1601	0.280962	4.47333e-05	0.00126839	1.45769e-05	0.0374183	0.000512111		1.46724	6.1238e-05	-1.36975	0.00398404	-1.19325	0.0133552		2635	5	100
Kara-18	36.508	73.016			11.7344	0.280983	3.79421e-05	0.00072889	2.88031e-05	0.0236612	0.00113756		1.46721	6.94698e-05	-1.36376	0.00463636	-1.16945	0.0294895		2635	5	100	0.280946	4.56542e-05	-5.1336	2.93175
Kara-18	36.508	73.016			11.6619	0.280974	5.23062e-05	0.000497238	6.31803e-06	0.0155747	0.000268109		1.46721	8.17834e-05	-1.36378	0.00608581	-1.11185	0.0411598		2635	5	100	0.280949	5.81432e-05	-5.04722	2.9605
Kara-18	28.7025	57.405			9.96023	0.280942	4.75487e-05	0.000405799	7.84044e-06	0.012684	0.000337772		1.4672	6.91457e-05	-1.36646	0.0067379	-1.17909	0.0609652		2635	5	100	0.280922	5.39035e-05	-6.00381	2.64563
Kara-18	34.4205	68.841			11.5542	0.280968	3.50873e-05	0.000540027	1.89272e-05	0.0171307	0.000712972		1.46717	5.65099e-05	-1.36615	0.00453116	-1.15058	0.0395462		2635	5	100	0.280941	4.33107e-05	-5.31886	2.50958
Kara-18	36.508	73.016			11.5043	0.280984	4.79838e-05	0.000952489	2.90255e-05	0.0317237	0.0011559		1.46725	7.16699e-05	-1.36705	0.00508919	-1.19092	0.0274303		2635	5	100	0.280936	5.42876e-05	-5.48939	3.64002
Kara-18	36.508	73.016			9.78454	0.280992	5.18189e-05	0.000598331	3.2819e-06	0.0191764	8.08078e-05		1.46726	6.75474e-05	-1.3736	0.00531983	-1.13523	0.0456042		2635	5	100
Kara-18	36.52	73.04			14.7129	0.280946	3.86006e-05	0.000330475	3.10781e-06	0.0106905	9.4198e-05		1.46721	6.50171e-05	-1.36993	0.00462588	-1.16134	0.0356134		2635	5	100	0.280929	4.62029e-05	-5.75181	2.23655
Kara-18	36.508	73.016			11.3426	0.280939	4.35595e-05	0.000794495	1.43214e-05	0.0269462	0.00037671		1.46724	6.18351e-05	-1.36606	0.00548205	-1.19949	0.0275394		2635	5	100
Kara-18	36.512	73.024			10.8909	0.280965	4.33338e-05	0.000670435	3.40443e-05	0.0217564	0.00103046		1.46723	5.82614e-05	-1.36444	0.00491305	-1.19827	0.0370476		2635	5	100	0.280931	5.02247e-05	-5.67598	2.98949
Kara-18	36.508	73.016			10.6074	0.280993	4.79761e-05	0.00106566	5.00453e-05	0.0354727	0.00189122		1.4672	5.65196e-05	-1.35352	0.00423576	-1.19692	0.0221799		2635	5	100	0.280939	5.42808e-05	-5.38052	3.84279
Kara-18	25.2059	50.4118			10.9771	0.280946	5.43861e-05	0.000696548	3.95622e-05	0.0228099	0.0013103		1.46725	8.17473e-05	-1.35754	0.00624947	-1.19067	0.048569		2635	5	100	0.280911	6.00212e-05	-6.4081	3.38485
Kara-18	36.512	73.024			12.4588	0.280966	4.69182e-05	0.000772206	1.30237e-05	0.0248672	0.00044602		1.46731	6.74876e-05	-1.36027	0.00423162	-1.19238	0.0272366		2635	5	100	0.280927	5.33481e-05	-5.81577	3.28318
Kara-18	27.8482	55.6965			11.4867	0.280949	4.96978e-05	0.000456082	5.20919e-06	0.0145214	6.39672e-05		1.46724	7.00072e-05	-1.36292	0.00498595	-1.17131	0.0607552		2635	5	100	0.280926	5.58083e-05	-5.84957	2.8036
Kara-18	36.508	73.016			11.5455	0.280958	3.7835e-05	0.000739483	1.51488e-05	0.0238074	0.000554934		1.46728	5.68013e-05	-1.3663	0.00398901	-1.16408	0.0294149		2635	5	100	0.28092	4.55652e-05	-6.06045	2.94759
Kara-18	33.3954	66.7908			10.9684	0.280947	3.78774e-05	0.000734765	2.78828e-05	0.0240107	0.000884864		1.46729	4.2056e-05	-1.35473	0.0039097	-1.18532	0.0374983		2635	5	100	0.28091	4.56004e-05	-6.43352	2.94038
Kara-18	36.508	73.016			13.6907	0.280962	2.60115e-05	0.000429736	2.49413e-06	0.0139624	0.000127328		1.46723	5.30563e-05	-1.36663	0.00417585	-1.15601	0.040481		2635	5	100	0.28094	3.63497e-05	-5.36611	2.06408
Kara-18	36.508	73.016			10.727	0.280973	4.58137e-05	0.000957268	2.25736e-05	0.031258	0.000682423		1.46723	6.23148e-05	-1.37023	0.00459655	-1.19292	0.0334947		2635	5	100	0.280925	5.23793e-05	-5.90531	3.5807
Kara-18	36.508	73.016			11.0922	0.280965	4.61113e-05	0.000634924	2.32764e-05	0.0203914	0.000920021		1.46721	5.45383e-05	-1.36873	0.00381926	-1.16986	0.0475808		2635	5	100	0.280933	5.26399e-05	-5.62487	3.01171
																							0.280929		-5.74362
Rak17																							2.40334e-05		0.855006
Rak17	29.9813	59.9626			10.705	0.282858	4.90085e-05	0.000269182	5.22428e-06	0.00896327	0.000119423		1.46724	5.84305e-05	-1.34338	0.00510975	-1.17466	0.106288		295	2	100	0.282857	5.51954e-05	9.0984	2.00574
Rak17	31.1758	62.3517			10.1967	0.282829	4.01847e-05	0.000280667	6.0806e-06	0.00938391	0.000164621		1.46717	6.48224e-05	-1.35059	0.00627628	-1.19313	0.082679		295	2	100	0.282827	4.75343e-05	8.06962	1.73689
Rak17	29.6963	59.3926			9.62529	0.282833	3.72195e-05	0.000303404	3.30058e-06	0.0100555	0.000156278		1.46719	7.00977e-05	-1.35108	0.00470057	-1.31716	0.0820163		295	2	100	0.282831	4.50554e-05	8.20668	1.65361
Rak17	31.9005	63.801			9.60918	0.282845	4.10969e-05	0.000440912	2.88272e-07	0.014991	7.84208e-05		1.46724	6.31228e-05	-1.35079	0.00452572	-1.19684	0.0572174		295	2	100	0.282843	4.83079e-05	8.60621	1.79558
Rak17	31.735	63.4701			9.47223	0.282878	4.86341e-05	0.000492116	7.10357e-07	0.0167897	6.67249e-05		1.46726	7.13306e-05	-1.35567	0.00439616	-1.13476	0.0604057		295	2	100	0.282876	5.48632e-05	9.7781	2.03755
Rak17	35.0185	70.0369			8.58897	0.282867	3.69045e-05	0.000515273	5.26817e-07	0.017455	7.99859e-05		1.46724	5.0341e-05	-1.35267	0.00401129	-1.20197	0.0512413		295	2	100	0.282865	4.47956e-05	9.38259	1.68583
Rak17	35.232	70.4641			11.9651	0.282847	4.01568e-05	0.000695763	5.48283e-07	0.0214169	8.88667e-05		1.46725	4.91234e-05	-1.354	0.00370525	-1.22558	0.0356949		295	2	100	0.282843	4.75107e-05	8.61984	1.81718
Rak17	36.7862	73.5724			9.67742	0.282855	3.16868e-05	0.000187755	4.02631e-07	0.00520791	2.12175e-05		1.46718	5.5231e-05	-1.35498	0.004714	-1.02114	0.120503		295	2	100	0.282854	4.06048e-05	8.99123	1.47353
Rak17	28.3127	56.6254			12.872	0.282868	4.36442e-05	0.00146279	4.757e-05	0.0551488	0.0016234		1.46731	5.71632e-05	-1.36616	0.00477048	-1.185	0.0194275		295	2	100	0.28286	5.04928e-05	9.22411	2.0726
Rak17	37.1591	74.3182			9.23227	0.282884	3.739e-05	0.000742452	8.71973e-07	0.0266414	0.000121103		1.4673	5.80284e-05	-1.36093	0.00402003	-1.17239	0.0354054		295	2	100
Rak17	28.27	56.5399			9.60884	0.282874	5.2524e-05	0.000345425	9.6144e-07	0.0118691	5.00335e-05		1.46724	7.89556e-05	-1.35456	0.0050532	-1.1735	0.0857986		295	2	100	0.282872	5.83393e-05	9.6594	2.13189
Rak17	34.8049	69.6098	high Yb		11.5024	0.282886	4.0519e-05	0.00339225	6.33012e-06	0.122928	0.000140245		1.4673	4.86269e-05	-1.34966	0.00420052	-1.15757	0.00782661		295	2	100	0.282867	4.78172e-05	9.48306	2.355
Rak17	34.2123	68.4247			12.2341	0.282838	4.19163e-05	0.00234565	5.35607e-05	0.0854783	0.00235666		1.46726	5.57247e-05	-1.35401	0.00363911	-1.1657	0.0110972		295	2	100
Rak17	36.508	73.016			9.79161	0.282841	3.64968e-05	0.000366381	9.16685e-07	0.0122323	4.16909e-05		1.46724	6.64884e-05	-1.34825	0.00418442	-1.25894	0.0680392		295	2	100	0.282839	4.44602e-05	8.46752	1.64486
Rak17	36.51	73.02			9.27218	0.282869	3.73595e-05	0.000529284	9.48168e-07	0.0179823	6.4517e-05		1.46728	5.21729e-05	-1.35639	0.00420994	-1.18412	0.0550976		295	2	100	0.282866	4.51711e-05	9.44903	1.70185
Rak17	37.2395	74.479			9.62606	0.282853	4.01335e-05	0.000399362	4.84564e-07	0.0133742	6.58962e-05		1.46727	5.60822e-05	-1.36101	0.00444927	-1.1683	0.0624121		295	2	100	0.282851	4.7491e-05	8.89041	1.75855
Rak17	37.118	74.2361			8.87218	0.282827	3.88743e-05	0.000421851	4.75561e-07	0.0142282	7.13653e-05		1.4672	4.58452e-05	-1.34809	0.00367161	-1.19008	0.0638331		295	2	100
Rak17	36.5188	73.0376			9.71831	0.282838	3.13496e-05	0.000399407	1.43205e-06	0.0131758	5.83373e-05		1.46722	5.07178e-05	-1.35206	0.00391364	-1.16215	0.0605948		295	2	100	0.282836	4.03422e-05	8.371	1.5056
Rak17	35.2034	70.4068			10.7959	0.282852	3.85283e-05	0.000874423	4.72604e-06	0.0308252	0.000234032		1.46725	6.01427e-05	-1.35781	0.00463634	-1.15235	0.02875		295	2	100	0.282847	4.61425e-05	8.76103	1.80368
Rak17	26.0116	52.0232			11.4511	0.282843	4.85142e-05	0.000949775	6.1919e-06	0.0335204	0.000290492		1.46727	7.88667e-05	-1.36134	0.00560394	-1.19739	0.0318734		295	2	100	0.282838	5.4757e-05	8.42754	2.12323
																							0.282851		8.91093
																							2.96973e-05		1.05086
aTotal integration time of the signal in seconds
bNumber of ratios in the signal (integration time = 0.5 s)
cRadiogenic Hf isotopic ratio corrected for mass bias and interferences of 176Yb and 176Lu, determined using the mass-bias corrected ratios 176Yb/173Yb = 0.79502 and 176Lu/175Lu = 0.02656
dMass bias correction factor for Hf isotopes determined based on the natural ratio 179Hf/177Hf = 0.7325 (Chu et al. 2002)
eMass bias correction factor for Yb and Lu isotopes determined based on the natural ratio 173Yb/171Yb = 1.132685 (Chu et al. 2002)
fInitial Hf isotopic composition calculated using the measured 176Hf/177Hf, 176Lu/177Hf ratios and crystallization age of the corresponding spot, and the decay constant of Söderlund et al. (2004) for 176Lu (1.867∙10–11)
gPropagated 2 S.E. on the initial Hf isotopic composition calculated by quadratic addition of within-run 2 S.E. uncertainty and average 2 S.D. reproducibility of the initial 176Hf/177Hf ratios of zircon reference materials
hCalculated using the CHUR parameters of Bouvier et al. (2008)
